# Supplementary material for: (2-Amino-7-methyl-4-oxidopteridine-6-carboxyl­ato-κ3 O 4,N 5,O 6)aqua­(ethane-1,2-diamine-κ2 N,N′)nickel(II) dihydrate
Source: Acta Crystallogr Sect E Struct Rep Online. 2013 Jan 12;69(Pt 2):m99–m100. doi: 10.1107/S160053681300069X (PMC3569197; doi:10.1107/S160053681300069X)
Supplement: Supplementary file 1 [file e-69-00m99-sup1.cif]

##############################################################################
#                                                                            #
# This CIF contains the data in a paper accepted for publication in          #
# Acta Crystallographica Section E. It conforms to the requirements of       #
# Notes for Authors for Acta Crystallographica Section E, and has been       #
# peer reviewed under the auspices of the IUCr Commission on Journals.       #
#                                                                            #
# Full details of the Crystallographic Information File format               #
# are given in the paper "The Crystallographic Information File (CIF):       #
# a New Standard Archive File for Crystallography" by S. R. Hall, F. H.      #
# Allen and I. D. Brown [Acta Cryst. (1991), A47, 655-685].                  #
#                                                                            #
# The current version of the core CIF dictionary is obtainable from          #
# ftp://ftp.iucr.org/pub/cif_core.dic.                                       #
#                                                                            #
# Software is freely available for graphical display of the structure(s)     #
# in this CIF. For information consult the CIF software page                 #
# http://www.iucr.org/resources/cif/software.                                #
#                                                                            #
# This file may be used for bona fide research purposes within the           #
# scientific community so long as proper attribution is given to the journal # 
# article from which it was obtained.                                        #
#                                                                            #
##############################################################################
data_global
_journal_date_recd_electronic     2012-12-24
_journal_date_accepted     2013-01-08
_journal_name_full     'Acta Crystallographica, Section E'
_journal_year     2013
_journal_volume     69
_journal_issue      2
_journal_page_first     m99
_journal_page_last     m100
_journal_paper_category     QM
_journal_paper_doi     10.1107/S160053681300069X
_journal_coeditor_code     HY2612
_publ_contact_author_name     'Parag S. Roy'
_publ_contact_author_address
;
Department of Chemistry
University of North Bengal
Siliguri 734 013
India
;
_publ_contact_author_email     'psrnbu@gmail.com'
_publ_contact_author_fax     '+913532699001'
_publ_contact_author_phone     '+919434493511'
_publ_section_title
;\
(2-Amino-7-methyl-4-oxidopteridine-6-carboxylato-\k^3^<i>O</i>^4^,<i>N</i>^5^,\
<i>O</i>^6^)aqua(ethane-1,2-diamine-\k^2^<i>N</i>,<i>N</i>')nickel(II)
dihydrate
;
loop_
    _publ_author_name
    _publ_author_footnote
    _publ_author_address
    'Baisya, Siddhartha S.' .
;
Department of Chemistry
University of North Bengal
Siliguri 734 013
India
;
    'Roy, Parag S.' .
;
Department of Chemistry
University of North Bengal
Siliguri 734 013
India
;
data_I
_chemical_name_systematic
;
(2-Amino-7-methyl-4-oxidopteridine-6-carboxylato-
\k^3^<i>O</i>^4^,<i>N</i>^5^,<i>O</i>^6^)aqua(ethane-1,2-diamine-
\k^2^<i>N</i>,<i>N</i>')nickel(II) dihydrate
;
_chemical_formula_moiety     'C10 H15 N7 Ni O4, 2(H2 O)'
_chemical_formula_sum     'C10 H19 N7 Ni1 O6'
_chemical_formula_iupac     '[Ni (C8 H5 N5 O3) (C2 H8 N2) (H2 O)], 2H2 O'
_chemical_formula_weight     392.01
_symmetry_cell_setting     monoclinic
_symmetry_space_group_name_H-M     'P 21/c'
_symmetry_space_group_name_Hall     '-P 2ybc'
loop_
    _symmetry_equiv_pos_as_xyz
    'x,y,z'
    '-x,-y,-z'
    '-x,y+1/2,-z+1/2'
    'x,-y+1/2,z+1/2'
_cell_length_a     10.406(4)
_cell_length_b     14.323(5)
_cell_length_c     10.450(4)
_cell_angle_alpha     90
_cell_angle_beta     93.294(6)
_cell_angle_gamma     90
_cell_volume     1554.9(10)
_cell_formula_units_Z     4
_cell_measurement_reflns_used     8393
_cell_measurement_theta_min     1.96
_cell_measurement_theta_max     28.19
_cell_measurement_temperature     293
_exptl_crystal_description     'plate'
_exptl_crystal_colour     'brown'
_exptl_crystal_size_max     0.49
_exptl_crystal_size_mid     0.38
_exptl_crystal_size_min     0.28
_exptl_crystal_density_diffrn     1.675
_exptl_crystal_density_meas     ?
_exptl_crystal_density_method     'not measured'
_exptl_crystal_F_000     816
_exptl_absorpt_coefficient_mu     1.294
_exptl_absorpt_correction_type     multi-scan
_exptl_absorpt_process_details     '(SADABS; Sheldrick, 1996)'
_exptl_absorpt_correction_T_min     0.56
_exptl_absorpt_correction_T_max     0.70
_exptl_special_details
;
The crystal was placed in the cold stream of an Oxford Cryosystems open-flow
nitrogen cryostat (Cosier, J. & Glazer, A.<i>M</i>., 1986. J. Appl. Cryst.
105--107) with a nominal stability of 0.1 K.
;
_diffrn_ambient_temperature     293
_diffrn_radiation_type     'Mo K\a'
_diffrn_radiation_wavelength     0.71073
_diffrn_radiation_monochromator     'graphite'
_diffrn_measurement_device_type     'Bruker Kappa APEXII CCD'
_diffrn_measurement_device     'Area'
_diffrn_measurement_method     '\f & \w scans'
_diffrn_reflns_number     8393
_diffrn_reflns_av_R_equivalents     0.035
_diffrn_reflns_theta_min     1.960
_diffrn_reflns_theta_max     28.191
_diffrn_reflns_theta_full     25.090
_diffrn_measured_fraction_theta_max     0.915
_diffrn_measured_fraction_theta_full     0.982
_diffrn_reflns_limit_h_min     -13
_diffrn_reflns_limit_h_max     13
_diffrn_reflns_limit_k_min     -18
_diffrn_reflns_limit_k_max     15
_diffrn_reflns_limit_l_min     -11
_diffrn_reflns_limit_l_max     13
_diffrn_standards_number     ?
_diffrn_standards_interval_count     ?
_diffrn_standards_interval_time     ?
_diffrn_standards_decay_%     ?
_reflns_number_total     3488
_reflns_number_gt     2760
_reflns_threshold_expression     I>2\s(I)
_refine_ls_structure_factor_coef     Fsqd
_refine_ls_matrix_type     full
_refine_ls_R_factor_all     0.0641
_refine_ls_R_factor_gt     0.0501
_refine_ls_wR_factor_all     0.1348
_refine_ls_wR_factor_gt     0.1258
_refine_ls_wR_factor_ref     0.1348
_refine_ls_goodness_of_fit_ref     0.9145
_refine_ls_number_reflns     3488
_refine_ls_number_parameters     217
_refine_ls_number_restraints     0
_refine_ls_hydrogen_treatment     constr
_refine_ls_weighting_scheme     calc
_refine_ls_weighting_details
;
Method= Modified Sheldrick
w=1/[\s^2^(F^2^) + (0.09P)^2^ + 1.95P], where P=(max(Fo^2^,0) + 2Fc^2^)/3
;
_atom_sites_solution_hydrogens     difmap
_atom_sites_solution_primary     direct
_refine_ls_shift/su_max     0.0004498
_refine_ls_shift/su_mean     0.0000164
_refine_diff_density_max     1.12
_refine_diff_density_min     -0.84
_refine_ls_extinction_method     'None'
loop_
    _atom_type_symbol
    _atom_type_scat_Cromer_Mann_a1
    _atom_type_scat_Cromer_Mann_a2
    _atom_type_scat_Cromer_Mann_a3
    _atom_type_scat_Cromer_Mann_a4
    _atom_type_scat_Cromer_Mann_b1
    _atom_type_scat_Cromer_Mann_b2
    _atom_type_scat_Cromer_Mann_b3
    _atom_type_scat_Cromer_Mann_b4
    _atom_type_scat_Cromer_Mann_c
    _atom_type_scat_dispersion_real
    _atom_type_scat_dispersion_imag
    _atom_type_scat_source
    C 2.3100 1.0200 1.5886 0.8650 20.8439 10.2075 0.5687 51.6512 0.2156 0.0033
                                                                          0.0016
                                'International Tables Vol C 4.2.6.8 and 6.1.1.4'
    H 0.4930 0.3229 0.1402 0.0408 10.5109 26.1257 3.1424 57.7998 0.0030 0.0000
                                                                          0.0000
                                'International Tables Vol C 4.2.6.8 and 6.1.1.4'
    N 12.2126 3.1322 2.0125 1.1663 0.0057 9.8933 28.9975 0.5826 -11.5290 0.0061
                                                                          0.0033
                                'International Tables Vol C 4.2.6.8 and 6.1.1.4'
    O 3.0485 2.2868 1.5463 0.8670 13.2771 5.7011 0.3239 32.9089 0.2508 0.0106
                                                                          0.0060
                                'International Tables Vol C 4.2.6.8 and 6.1.1.4'
    Ni 12.8376 7.2920 4.4438 2.3800 3.8785 0.2565 12.1763 66.3421 1.0341 0.3393
                                                                          1.1124
                                'International Tables Vol C 4.2.6.8 and 6.1.1.4'
_computing_data_collection     'APEX2 (Bruker, 2007)'
_computing_cell_refinement     'SAINT (Bruker, 2007)'
_computing_data_reduction     'SAINT (Bruker, 2007)'
_computing_structure_solution     'SHELXS97 (Sheldrick, 2008)'
_computing_structure_refinement     'CRYSTALS (Betteridge <i>et al.</i>, 2003)'
_computing_molecular_graphics     'CAMERON (Watkin <i>et al.</i>, 1996)'
_computing_publication_material     'CRYSTALS (Betteridge <i>et al.</i>, 2003)'
loop_
    _atom_site_type_symbol
    _atom_site_label
    _atom_site_fract_x
    _atom_site_fract_y
    _atom_site_fract_z
    _atom_site_U_iso_or_equiv
    _atom_site_adp_type
    _atom_site_occupancy
    _atom_site_disorder_assembly
    _atom_site_disorder_group
    Ni Ni1 0.33168(3) 0.37414(3) 0.40998(3) 0.0270 Uani 1.0000 . .
    O O1 0.2677(2) 0.35342(17) 0.2158(2) 0.0355 Uani 1.0000 . .
    C C9 0.1450(3) 0.3461(2) 0.1944(3) 0.0297 Uani 1.0000 . .
    O O2 0.0914(2) 0.3290(2) 0.0880(2) 0.0430 Uani 1.0000 . .
    C C3 0.0659(3) 0.3591(2) 0.3117(3) 0.0255 Uani 1.0000 . .
    N N3 0.1423(2) 0.37361(17) 0.4173(2) 0.0245 Uani 1.0000 . .
    C C8 0.0909(3) 0.3850(2) 0.5295(3) 0.0236 Uani 1.0000 . .
    C C5 -0.0427(3) 0.3859(2) 0.5402(3) 0.0248 Uani 1.0000 . .
    N N4 -0.1228(2) 0.37363(19) 0.4340(2) 0.0282 Uani 1.0000 . .
    C C4 -0.0692(3) 0.3588(2) 0.3213(3) 0.0279 Uani 1.0000 . .
    C C10 -0.1616(3) 0.3442(3) 0.2074(3) 0.0400 Uani 1.0000 . .
    H H111 -0.1653 0.2810 0.1853 0.0637 Uiso 1.0000 . .
    H H113 -0.1353 0.3768 0.1326 0.0631 Uiso 1.0000 . .
    H H112 -0.2477 0.3644 0.2257 0.0629 Uiso 1.0000 . .
    N N5 -0.0930(2) 0.39909(19) 0.6560(2) 0.0285 Uani 1.0000 . .
    C C6 -0.0042(3) 0.4045(2) 0.7565(3) 0.0290 Uani 1.0000 . .
    N N6 0.1283(2) 0.4046(2) 0.7564(2) 0.0310 Uani 1.0000 . .
    C C7 0.1792(3) 0.3970(2) 0.6422(3) 0.0268 Uani 1.0000 . .
    O O3 0.2995(2) 0.39847(18) 0.6257(2) 0.0369 Uani 1.0000 . .
    N N7 -0.0522(3) 0.4136(3) 0.8732(3) 0.0489 Uani 1.0000 . .
    O O6 0.3383(2) 0.51989(16) 0.3730(2) 0.0341 Uani 1.0000 . .
    H H182 0.2833 0.5626 0.3735 0.0551 Uiso 1.0000 . .
    H H181 0.3889 0.5230 0.3156 0.0554 Uiso 1.0000 . .
    N N1 0.3513(3) 0.2334(2) 0.4537(3) 0.0343 Uani 1.0000 . .
    C C1 0.4854(4) 0.2201(3) 0.5050(4) 0.0463 Uani 1.0000 . .
    C C2 0.5735(3) 0.2713(3) 0.4201(4) 0.0475 Uani 1.0000 . .
    N N2 0.5298(3) 0.36927(19) 0.4057(3) 0.0343 Uani 1.0000 . .
    H H221 0.5559 0.3888 0.3326 0.0516 Uiso 1.0000 . .
    H H222 0.5630 0.3994 0.4691 0.0520 Uiso 1.0000 . .
    H H211 0.6626 0.2705 0.4560 0.0603 Uiso 1.0000 . .
    H H212 0.5706 0.2394 0.3383 0.0606 Uiso 1.0000 . .
    H H202 0.5096 0.1546 0.5123 0.0585 Uiso 1.0000 . .
    H H201 0.4910 0.2482 0.5908 0.0590 Uiso 1.0000 . .
    H H192 0.2966 0.2195 0.5135 0.0560 Uiso 1.0000 . .
    H H191 0.3371 0.2006 0.3817 0.0561 Uiso 1.0000 . .
    O O4 0.5313(3) 0.5259(3) 0.2007(3) 0.0699 Uani 1.0000 . .
    H H231 0.5947 0.5499 0.2395 0.1050 Uiso 1.0000 . .
    H H232 0.5749 0.5189 0.1384 0.1048 Uiso 1.0000 . .
    O O5 0.2936(3) 0.4894(2) -0.0008(3) 0.0646 Uani 1.0000 . .
    H H241 0.3113 0.5370 0.0413 0.1023 Uiso 1.0000 . .
    H H242 0.3059 0.4542 0.0622 0.1021 Uiso 1.0000 . .
    H H171 0.0041 0.4206 0.9433 0.0500 Uiso 1.0000 . .
    H H172 -0.1306 0.4416 0.8977 0.0500 Uiso 1.0000 . .
loop_
    _atom_site_aniso_label
    _atom_site_aniso_U_11
    _atom_site_aniso_U_22
    _atom_site_aniso_U_33
    _atom_site_aniso_U_12
    _atom_site_aniso_U_13
    _atom_site_aniso_U_23
    Ni1 0.0198(2) 0.0344(2) 0.0270(2) -0.00059(15) 0.00148(14) -0.00027(15)
    O1 0.0291(12) 0.0516(15) 0.0262(11) -0.0017(10) 0.0057(9) -0.0032(10)
    C9 0.0317(16) 0.0329(16) 0.0248(14) 0.0026(12) 0.0035(12) 0.0003(12)
    O2 0.0388(13) 0.0651(17) 0.0246(11) 0.0035(12) -0.0024(9) -0.0070(11)
    C3 0.0270(15) 0.0261(15) 0.0230(13) 0.0008(11) -0.0010(11) -0.0025(11)
    N3 0.0232(12) 0.0270(12) 0.0234(12) -0.0004(9) 0.0012(9) -0.0012(9)
    C8 0.0213(13) 0.0270(15) 0.0225(13) 0.0001(11) 0.0002(10) 0.0002(11)
    C5 0.0243(14) 0.0264(15) 0.0236(13) 0.0007(11) 0.0010(11) 0.0007(11)
    N4 0.0210(12) 0.0360(14) 0.0273(12) -0.0003(10) -0.0011(9) 0.0011(10)
    C4 0.0254(14) 0.0316(16) 0.0261(14) -0.0005(11) -0.0026(11) 0.0014(12)
    C10 0.0275(16) 0.062(2) 0.0293(16) 0.0013(15) -0.0087(13) -0.0057(15)
    N5 0.0222(12) 0.0391(15) 0.0242(12) 0.0033(10) 0.0026(9) -0.0006(10)
    C6 0.0281(15) 0.0344(16) 0.0245(14) 0.0061(12) 0.0006(11) 0.0019(12)
    N6 0.0258(13) 0.0416(15) 0.0252(12) 0.0018(11) -0.0016(10) -0.0017(11)
    C7 0.0233(14) 0.0311(16) 0.0255(14) 0.0000(11) -0.0018(11) -0.0014(12)
    O3 0.0213(11) 0.0557(15) 0.0332(12) -0.0005(10) -0.0013(9) -0.0076(10)
    N7 0.0346(16) 0.090(3) 0.0223(13) 0.0139(16) 0.0031(11) -0.0031(15)
    O6 0.0233(10) 0.0379(13) 0.0413(12) 0.0031(9) 0.0028(9) 0.0008(10)
    N1 0.0297(14) 0.0376(15) 0.0361(14) -0.0018(11) 0.0058(11) 0.0034(12)
    C1 0.042(2) 0.047(2) 0.049(2) 0.0061(16) -0.0049(16) 0.0111(17)
    C2 0.0299(18) 0.047(2) 0.065(2) 0.0032(15) -0.0009(17) 0.0042(19)
    N2 0.0263(13) 0.0369(15) 0.0396(15) -0.0014(11) 0.0009(11) 0.0022(12)
    O4 0.0535(18) 0.117(3) 0.0386(15) -0.0370(18) -0.0034(13) 0.0002(16)
    O5 0.065(2) 0.0592(19) 0.071(2) 0.0075(15) 0.0150(16) 0.0168(16)
loop_
    _geom_bond_atom_site_label_1
    _geom_bond_atom_site_label_2
    _geom_bond_site_symmetry_1
    _geom_bond_site_symmetry_2
    _geom_bond_distance
    _geom_bond_publ_flag
    Ni1 O1 . . 2.120(2) ?
    Ni1 N3 . . 1.977(3) ?
    Ni1 O3 . . 2.324(2) ?
    Ni1 O6 . . 2.125(2) ?
    Ni1 N1 . . 2.075(3) ?
    Ni1 N2 . . 2.066(3) ?
    O1 C9 . . 1.288(4) ?
    C9 O2 . . 1.239(4) ?
    C9 C3 . . 1.527(4) ?
    C3 N3 . . 1.339(4) no
    C3 C4 . . 1.416(4) n
    N3 C8 . . 1.326(4) no
    C8 C5 . . 1.401(4) no
    C8 C7 . . 1.461(4) no
    C5 N4 . . 1.361(4) no
    C5 N5 . . 1.359(4) no
    N4 C4 . . 1.349(4) no
    C4 C10 . . 1.501(4) ?
    C10 H111 . . 0.934 no
    C10 H113 . . 0.965 no
    C10 H112 . . 0.970 no
    N5 C6 . . 1.361(4) no
    C6 N6 . . 1.378(4) no
    C6 N7 . . 1.350(4) ?
    N6 C7 . . 1.338(4) no
    C7 O3 . . 1.273(4) ?
    N7 H171 . . 0.917 no
    N7 H172 . . 0.958 no
    O6 H182 . . 0.838 no
    O6 H181 . . 0.821 no
    N1 C1 . . 1.478(5) no
    N1 H192 . . 0.892 no
    N1 H191 . . 0.892 no
    C1 C2 . . 1.503(5) no
    C1 H202 . . 0.974 no
    C1 H201 . . 0.981 no
    C2 N2 . . 1.479(5) no
    C2 H211 . . 0.980 no
    C2 H212 . . 0.969 no
    N2 H221 . . 0.872 no
    N2 H222 . . 0.847 no
    O4 H231 . . 0.828 no
    O4 H232 . . 0.821 no
    O5 H241 . . 0.827 no
    O5 H242 . . 0.833 no
loop_
    _geom_angle_atom_site_label_1
    _geom_angle_atom_site_label_2
    _geom_angle_atom_site_label_3
    _geom_angle_site_symmetry_1
    _geom_angle_site_symmetry_2
    _geom_angle_site_symmetry_3
    _geom_angle
    _geom_angle_publ_flag
    O1 Ni1 N3 . . . 77.16(10) ?
    O1 Ni1 O3 . . . 153.46(8) ?
    N3 Ni1 O3 . . . 76.30(9) ?
    O1 Ni1 O6 . . . 88.57(10) ?
    N3 Ni1 O6 . . . 93.08(9) ?
    O3 Ni1 O6 . . . 92.13(9) ?
    O1 Ni1 N1 . . . 95.53(11) ?
    N3 Ni1 N1 . . . 94.21(11) ?
    O3 Ni1 N1 . . . 87.12(10) ?
    O6 Ni1 N1 . . . 172.28(9) ?
    O1 Ni1 N2 . . . 103.50(11) ?
    N3 Ni1 N2 . . . 177.63(11) ?
    O3 Ni1 N2 . . . 103.04(10) ?
    O6 Ni1 N2 . . . 89.22(10) ?
    N1 Ni1 N2 . . . 83.47(11) ?
    Ni1 O1 C9 . . . 115.57(18) ?
    O1 C9 O2 . . . 124.2(3) no
    O1 C9 C3 . . . 115.1(3) no
    O2 C9 C3 . . . 120.6(3) no
    C9 C3 N3 . . . 111.1(3) no
    C9 C3 C4 . . . 129.8(3) no
    N3 C3 C4 . . . 119.1(3) no
    C3 N3 Ni1 . . . 120.9(2) no
    C3 N3 C8 . . . 119.9(3) no
    Ni1 N3 C8 . . . 119.15(19) no
    N3 C8 C5 . . . 121.6(3) no
    N3 C8 C7 . . . 117.4(3) no
    C5 C8 C7 . . . 121.0(3) no
    C8 C5 N4 . . . 119.9(3) no
    C8 C5 N5 . . . 120.5(3) no
    N4 C5 N5 . . . 119.6(3) no
    C5 N4 C4 . . . 117.9(3) no
    C3 C4 N4 . . . 121.6(3) no
    C3 C4 C10 . . . 122.6(3) no
    N4 C4 C10 . . . 115.9(3) no
    C4 C10 H111 . . . 110.4 no
    C4 C10 H113 . . . 112.1 no
    H111 C10 H113 . . . 106.2 no
    C4 C10 H112 . . . 111.0 no
    H111 C10 H112 . . . 108.2 no
    H113 C10 H112 . . . 108.8 no
    C5 N5 C6 . . . 114.6(2) no
    N5 C6 N6 . . . 129.4(3) no
    N5 C6 N7 . . . 115.6(3) no
    N6 C6 N7 . . . 115.0(3) no
    C6 N6 C7 . . . 116.6(2) no
    C8 C7 N6 . . . 117.7(3) no
    C8 C7 O3 . . . 118.1(3) no
    N6 C7 O3 . . . 124.2(3) no
    Ni1 O3 C7 . . . 109.05(19) no
    C6 N7 H171 . . . 118.7 no
    C6 N7 H172 . . . 130.3 no
    H171 N7 H172 . . . 104.8 no
    Ni1 O6 H182 . . . 133.3 no
    Ni1 O6 H181 . . . 102.4 no
    H182 O6 H181 . . . 115.6 no
    Ni1 N1 C1 . . . 106.5(2) no
    Ni1 N1 H192 . . . 108.2 no
    C1 N1 H192 . . . 110.2 no
    Ni1 N1 H191 . . . 108.4 no
    C1 N1 H191 . . . 110.2 no
    H192 N1 H191 . . . 113.2 no
    N1 C1 C2 . . . 108.6(3) no
    N1 C1 H202 . . . 112.7 no
    C2 C1 H202 . . . 110.7 no
    N1 C1 H201 . . . 106.5 no
    C2 C1 H201 . . . 109.5 no
    H202 C1 H201 . . . 108.8 no
    C1 C2 N2 . . . 109.2(3) n
    C1 C2 H211 . . . 111.3 no
    N2 C2 H211 . . . 109.2 no
    C1 C2 H212 . . . 107.6 no
    N2 C2 H212 . . . 111.4 no
    H211 C2 H212 . . . 108.2 no
    C2 N2 Ni1 . . . 109.3(2) no
    C2 N2 H221 . . . 106.5 no
    Ni1 N2 H221 . . . 111.7 no
    C2 N2 H222 . . . 107.1 no
    Ni1 N2 H222 . . . 109.2 no
    H221 N2 H222 . . . 112.9 no
    H231 O4 H232 . . . 88.8 no
    H241 O5 H242 . . . 93.4 no
loop_
    _geom_hbond_atom_site_label_D
    _geom_hbond_atom_site_label_H
    _geom_hbond_atom_site_label_A
    _geom_hbond_site_symmetry_D
    _geom_hbond_site_symmetry_H
    _geom_hbond_site_symmetry_A
    _geom_hbond_distance_DH
    _geom_hbond_distance_HA
    _geom_hbond_distance_DA
    _geom_hbond_angle_DHA
    _geom_hbond_publ_flag
    N1 H192 O1 . . 4_555 0.89 2.39 3.175(4) 147 yes
    N1 H192 O2 . . 4_555 0.89 2.42 3.243(4) 154 yes
    N2 H221 O4 . . . 0.87 2.40 3.103(5) 137 yes
    N2 H222 O6 . . 2_666 0.85 2.22 3.064(4) 176 yes
    N7 H171 O2 . . 1_556 0.92 2.16 2.890(4) 136 yes
    N7 H172 O5 . . 2_566 0.96 2.29 3.225(5) 167 yes
    O4 H231 O3 . . 2_666 0.83 1.89 2.683(4) 160 yes
    O4 H232 O5 . . 2_665 0.82 2.04 2.858(5) 171 yes
    O5 H242 O1 . . . 0.83 2.21 3.010(4) 160 yes
    O6 H181 O4 . . . 0.82 1.96 2.774(4) 171 yes
    O6 H182 N5 . . 2_566 0.84 2.06 2.805(3) 148 yes
_iucr_refine_instructions_details
;
TITL 1 OLEX2: imported from CIF
CELL 0.71073 10.406 14.323 10.45 90 93.294 90
ZERR 4 0.004 0.005 0.004 0 0.006 0
LATT 1
SYMM -X,0.5+Y,0.5-Z
SFAC C H N Ni O
DISP C 0.0033 0.0016
DISP H 0 0
DISP N 0.0061 0.0033
DISP Ni 0.3393 1.1124
DISP O 0.0106 0.006
UNIT 40 76 28 4 24
SIZE 0.49 0.38 0.28
TEMP 19.85
REM <HKL>F:\SSB-3%20xray%2011.12.12\ROY1M.hkl</HKL>
WGHT 0.1
FVAR 0.354077
Ni1   4     0.33165  0.37415  0.40998  11.00000  0.01975  0.03461  0.02713 =
 -0.00039  0.00143 -0.00060
O1    5     0.26762  0.35328  0.21569  11.00000  0.03032  0.05103  0.02615 =
 -0.00374  0.00567 -0.00188
C9    1     0.14487  0.34606  0.19434  11.00000  0.03169  0.03345  0.02506 =
 0.00038  0.00329  0.00214
O2    5     0.09167  0.32902  0.08806  11.00000  0.03913  0.06361  0.02555 =
 -0.00716 -0.00254  0.00304
C3    1     0.06561  0.35910  0.31169  11.00000  0.02777  0.02560  0.02264 =
 -0.00244 -0.00131  0.00092
N3    3     0.14208  0.37354  0.41733  11.00000  0.02391  0.02655  0.02346 =
 -0.00139  0.00067 -0.00027
C8    1     0.09085  0.38524  0.52957  11.00000  0.02122  0.02765  0.02230 =
 0.00119  0.00076 -0.00017
C5    1    -0.04254  0.38619  0.54026  11.00000  0.02530  0.02714  0.02467 =
 0.00023  0.00093  0.00207
N4    3    -0.12289  0.37373  0.43398  11.00000  0.02134  0.03545  0.02800 =
 0.00120 -0.00081 -0.00024
C4    1    -0.06914  0.35877  0.32113  11.00000  0.02668  0.03128  0.02624 =
 0.00156 -0.00273 -0.00117
C10   1    -0.16156  0.34425  0.20718  11.00000  0.02776  0.06167  0.02969 =
 -0.00622 -0.00806  0.00080
H10a  2     9.83470  10.28120  10.18510  11.00000  10.06370
H10b  2     9.86480  10.37700  10.13240  11.00000  10.06310
H10c  2     9.75240  10.36460  10.22550  11.00000  10.06290
N5    3    -0.09315  0.39907  0.65576  11.00000  0.02187  0.03921  0.02407 =
 -0.00038  0.00226  0.00283
C6    1    -0.00427  0.40464  0.75647  11.00000  0.02829  0.03367  0.02597 =
 0.00179  0.00146  0.00615
N6    3     0.12834  0.40466  0.75663  11.00000  0.02501  0.04214  0.02526 =
 -0.00155 -0.00172  0.00150
C7    1     0.17932  0.39711  0.64208  11.00000  0.02321  0.03130  0.02638 =
 -0.00195  0.00011 -0.00027
O3    5     0.29952  0.39844  0.62599  11.00000  0.02173  0.05441  0.03274 =
 -0.00782 -0.00201 -0.00006
N7    3    -0.05090  0.41536  0.87331  11.00000  0.03616  0.08257  0.02507 =
 0.00264  0.00638  0.01031
H7a   2     9.86750  10.40750  10.88470  11.00000  10.05930
H7b   2     9.93930  10.36700  10.91850  11.00000  10.06100
O6    5     0.33820  0.51992  0.37317  11.00000  0.02383  0.03773  0.04114 =
 0.00073  0.00281  0.00316
H6a   2     10.28320  10.56260  10.37360  11.00000  10.05510
H6b   2     10.38890  10.52310  10.31570  11.00000  10.05540
N1    3     0.35112  0.23342  0.45395  11.00000  0.03016  0.03852  0.03584 =
 0.00296  0.00590 -0.00278
C1    1     0.48551  0.22002  0.50478  11.00000  0.04066  0.04753  0.05159 =
 0.01181 -0.00399  0.00603
C2    1     0.57317  0.27122  0.42010  11.00000  0.03016  0.04721  0.06363 =
 0.00333 -0.00132  0.00307
N2    3     0.52963  0.36926  0.40569  11.00000  0.02660  0.03669  0.03895 =
 0.00168  0.00059 -0.00093
H2c   2     10.55580  10.38880  10.33260  11.00000  10.05160
H2d   2     10.56290  10.39930  10.46910  11.00000  10.05200
H2a   2     10.66250  10.27040  10.45600  11.00000  10.06030
H2b   2     10.57050  10.23930  10.33820  11.00000  10.06060
H1c   2     10.50970  10.15460  10.51230  11.00000  10.05850
H1d   2     10.49110  10.24810  10.59070  11.00000  10.05900
H1a   2     10.29650  10.21960  10.51360  11.00000  10.05600
H1b   2     10.33710  10.20070  10.38170  11.00000  10.05610
O4    5     0.53098  0.52557  0.20078  11.00000  0.05128  0.12102  0.03912 =
 -0.00051 -0.00224 -0.03803
H4a   2     10.59460  10.54940  10.23940  11.00000  10.10500
H4b   2     10.57490  10.51840  10.13830  11.00000  10.10480
O5    5     0.29362  0.48932 -0.00073  11.00000  0.06475  0.05986  0.07127 =
 0.01758  0.01567  0.00805
H5a   2     10.31130  10.53700  10.04130  11.00000  10.10230
H5b   2     10.30600  10.45420  10.06220  11.00000  10.10210
Q1    1     0.41667  0.37500  0.38889  11.00000  0.06000  1.140
Q2    1     0.25000  0.37500  0.44444  11.00000  0.06000  1.120
Q3    1    -0.19444  0.37500  0.44444  11.00000  0.06000  0.600
Q4    1     0.33333  0.43750  0.38889  11.00000  0.06000  0.600
Q5    1     0.02778  0.39583  0.52778  11.00000  0.06000  0.550
Q6    1     0.55556  0.52083  0.19444  11.00000  0.06000  0.540
Q7    1     0.13889  0.39583  0.44444  11.00000  0.06000  0.540
Q8    1     0.52778  0.37500  0.44444  11.00000  0.06000  0.530
Q9    1     0.08333  0.35417  0.25000  11.00000  0.06000  0.500
Q10   1     0.38889  0.39583  0.63889  11.00000  0.06000  0.470
Q11   1     0.13889  0.39583  0.69444  11.00000  0.06000  0.470
Q13   1     0.33333  0.35417  0.19444  11.00000  0.06000  0.430
Q14   1     0.00000  0.41667  0.94444  11.00000  0.06000  0.430
Q15   1     0.30556  0.43750  0.66667  11.00000  0.06000  0.430
Q16   1     0.25000  0.54167  0.36111  11.00000  0.06000  0.420
Q17   1     0.08333  0.39583  0.77778  11.00000  0.06000  0.410
Q18   1     0.11111  0.35417  0.36111  11.00000  0.06000  0.410
Q19   1     0.55556  0.31250  0.38889  11.00000  0.06000  0.410
Q20   1    -0.08333  0.39583  0.47222  11.00000  0.06000  0.380
Q12   1    -0.08333  0.39583  0.36111  11.00000  0.06000  0.460
HKLF 4
END
REM The information below was added by Olex2.
REM
REM R1 = 0.0502 for 2742 Fo > 4sig(Fo) and 0.0653 for all 3499 data
REM 216 parameters refined using 0 restraints
REM Highest difference peak 1.1396, deepest hole -0.7920
REM Mean Shift 0.0002, Max Shift 0.0009.
REM +++ Tabular Listing of Refinement Information +++
REM R1_all = 0.0653
REM R1_gt = 0.0502
REM wR_ref = 0.1466
REM GOOF = 1.0404
REM Shift_max = 0.0009
REM Shift_mean = 0.0002
REM Reflections_all = 3499
REM Reflections_gt = 2742
REM Parameters = 216
REM Hole = 1.1396
REM Peak = -0.7920
REM Flack = n/a
;
