# Supplementary material for: (2-Amino-7-methyl-4-oxidopteridine-6-carboxyl­ato-κ3 O 4,N 5,O 6)aqua­(ethane-1,2-diamine-κ2 N,N′)nickel(II) dihydrate
Source: Acta Crystallogr Sect E Struct Rep Online. 2013 Jan 12;69(Pt 2):m99–m100. doi: 10.1107/S160053681300069X (PMC3569197; doi:10.1107/S160053681300069X)
Supplement: Supplementary file 2 [file e-69-00m99-Isup2.hkl]

data_I
#  ROY1M in P2(1)/c                        
_audit_creation_date        "13-01-04"
_audit_creation_method      CRYSTALS 

_cell_length_a                    10.406(4)
_cell_angle_alpha                 90
_cell_length_b                    14.323(5)
_cell_angle_beta                  93.294(6)
_cell_length_c                    10.450(4)
_cell_angle_gamma                 90
loop_
 _symmetry_equiv_pos_as_xyz
 'x,y,z'
 '-x,-y,-z'
 '-x,y+1/2,-z+1/2'
 'x,-y+1/2,z+1/2'

# NOTE FO on scale of Fc,      2.83493
# Status flags: 
#    o - used in refinement 
#    < - excluded by I/sigmaI cutoff 
#    l - excluded at low resolution  
#    h - excluded at high resolution  
#    x - excluded for another reason  

loop_
_refln_index_h
_refln_index_k
_refln_index_l
_refln_F_squared_meas
_refln_F_squared_calc
_refln_F_squared_sigma
_refln_observed_status
_refln_refinement_weight
   1   0   0     1699.07        0.00       75.95 l   0.0000E+00
   2   0   0      185.29        0.00        7.99 l   0.0000E+00
   3   0   0     5261.35     5409.19      161.32 o   0.3942E-05
   4   0   0     8159.72     7311.11      249.28 o   0.1853E-05
   5   0   0    31293.06    26601.27      949.05 o   0.1366E-06
   6   0   0     7514.84     6827.17      231.16 o   0.2223E-05
   7   0   0      177.65      171.04       12.32 o   0.1244E-02
   8   0   0     1392.30     1365.50       48.21 o   0.4858E-04
   9   0   0     1702.28     1522.58       58.37 o   0.4039E-04
  10   0   0      605.82      631.56       40.43 o   0.1750E-03
  11   0   0      261.84      202.12       29.09 o   0.5715E-03
  12   0   0     1043.82     1027.83       61.72 o   0.7731E-04
  13   0   0       53.04       62.48       25.24 o   0.1251E-02
   1   1   0    21166.10        0.00      529.61 l   0.0000E+00
   2   1   0     3263.60     2902.69       72.08 o   0.1076E-04
   3   1   0     1799.21     1636.91       35.90 o   0.3219E-04
   4   1   0     8682.09     7816.35      187.36 o   0.1778E-05
   5   1   0     7219.55     6306.01      156.63 o   0.2537E-05
   6   1   0      830.29      633.25       21.15 o   0.1612E-03
   7   1   0      549.96      642.06       15.92 o   0.2294E-03
   8   1   0     1092.39     1126.40       32.52 o   0.7883E-04
   9   1   0        1.04        0.05        5.65 o   0.1019E-02
  10   1   0      211.58      181.32       14.42 o   0.1103E-02
  11   1   0      302.63      301.45       21.79 o   0.5890E-03
  12   1   0        7.15        3.41       27.66 o   0.2902E-03
  13   1   0      231.46      191.72       22.73 o   0.8074E-03
   0   2   0      783.83        0.00       40.91 l   0.0000E+00
   2   2   0      481.41      440.40       13.45 o   0.3040E-03
   3   2   0     1702.42     1757.01       38.48 o   0.3604E-04
   4   2   0      416.51      389.56       11.22 o   0.4631E-03
   5   2   0      227.38      271.96        8.24 o   0.9048E-03
   6   2   0      202.56      215.65       10.18 o   0.1220E-02
   7   2   0       97.73      108.88        8.29 o   0.2883E-02
   8   2   0       73.91       65.44        8.93 o   0.3963E-02
   9   2   0       17.79       33.17        8.36 o   0.8066E-02
  10   2   0       23.07       22.24        9.91 o   0.7010E-02
  11   2   0       15.81        0.84       10.43 o   0.8262E-02
  12   2   0       39.34       42.85       15.63 o   0.2916E-02
  13   2   0       15.39        6.72       16.40 o   0.3457E-02
   1   3   0     8389.41     7825.48      370.82 o   0.1507E-05
   2   3   0     2401.29     2449.49       76.24 o   0.1627E-04
   3   3   0     2549.82     2297.18       65.21 o   0.1806E-04
   4   3   0       82.14       60.91        4.40 o   0.5889E-02
   5   3   0     3723.79     3461.49       83.38 o   0.8598E-05
   6   3   0     2139.32     1684.29       49.34 o   0.2874E-04
   7   3   0      569.81      657.72       19.13 o   0.2227E-03
   8   3   0       -0.94        5.87        2.52 o   0.1210E-02
   9   3   0      442.72      419.49       17.94 o   0.3838E-03
  10   3   0      658.00      592.50       24.09 o   0.2179E-03
  11   3   0      288.79      274.06       17.12 o   0.7224E-03
  12   3   0       12.62       18.15       14.98 o   0.3862E-02
  13   3   0      120.95      108.57       26.92 o   0.9747E-03
   0   4   0    80318.20    63253.92     3539.66 o   0.1926E-07
   3   4   0      278.93      359.18        9.31 o   0.6690E-03
   4   4   0     4021.07     3727.10       89.58 o   0.6861E-05
   5   4   0     6509.29     5865.96      144.18 o   0.3042E-05
   6   4   0     1139.00     1130.34       27.90 o   0.7585E-04
   7   4   0       19.10       21.57        6.51 o   0.1240E-01
   8   4   0      418.42      476.39       16.53 o   0.3514E-03
   9   4   0      491.93      504.85       19.16 o   0.3071E-03
  10   4   0      155.59      159.11       12.93 o   0.1556E-02
  11   4   0      280.49      266.95       21.74 o   0.6215E-03
  12   4   0      384.68      399.38       24.96 o   0.4245E-03
   1   5   0     3722.82     6484.39      165.96 o   0.3850E-05
   2   5   0      813.73      818.06       39.30 o   0.1020E-03
   3   5   0       18.20       17.58        4.28 o   0.1312E-01
   4   5   0     5041.16     4574.18      111.96 o   0.5174E-05
   5   5   0     1474.26     1508.10       34.82 o   0.4560E-04
   6   5   0        3.62        3.63        5.88 o   0.2447E-01
   7   5   0      182.06      177.94       10.53 o   0.1313E-02
   8   5   0      178.34      171.06       11.35 o   0.1381E-02
   9   5   0      196.39      213.85       12.79 o   0.1101E-02
  10   5   0      803.36      787.05       27.35 o   0.1472E-03
  11   5   0      832.25      879.58       36.21 o   0.1240E-03
  12   5   0      -10.57        5.44       14.35 o   0.4516E-02
   0   6   0       16.88       17.67        5.87 o   0.1681E-01
   1   6   0      266.58      263.05       17.04 o   0.8547E-03
   2   6   0      502.14     1181.07       25.48 o   0.1283E-03
   3   6   0       70.56       86.62        9.48 o   0.3545E-02
   4   6   0        8.87        5.55        4.15 o   0.3877E-01
   5   6   0      529.63      415.86       15.02 o   0.3983E-03
   6   6   0       45.11       38.92        5.61 o   0.7345E-02
   7   6   0        3.72        4.20        7.19 o   0.1597E-01
   8   6   0        4.47       12.81       10.60 o   0.1219E-02
   9   6   0       31.29       38.31        8.76 o   0.5980E-02
  10   6   0      152.02      171.85       16.64 o   0.1310E-02
  11   6   0       14.67        1.59       13.50 o   0.5079E-02
  12   6   0       17.80       20.14       14.69 o   0.3881E-02
   1   7   0     4088.86     3770.39      129.60 o   0.7202E-05
   2   7   0     2729.95     3163.89       87.40 o   0.1129E-04
   3   7   0     1358.63     1389.23       64.86 o   0.4435E-04
   4   7   0     1022.00     1205.34       35.50 o   0.7089E-04
   5   7   0     7480.87     7005.74      165.88 o   0.2305E-05
   6   7   0       -2.01        0.02        4.99 o   0.2511E-02
   7   7   0     1111.05     1214.58       28.42 o   0.7334E-04
   8   7   0      343.17      328.03       15.18 o   0.5707E-03
   9   7   0       30.66       26.20       12.14 o   0.4565E-02
  10   7   0      366.76      372.86       22.35 o   0.4383E-03
  11   7   0      386.17      410.72       23.83 o   0.3988E-03
  12   7   0       12.42        2.47       14.60 o   0.4394E-02
   0   8   0    33389.75    28600.23     1471.87 o   0.1034E-06
   1   8   0      442.95      679.21       19.49 o   0.2851E-03
   2   8   0      686.75      882.39       24.84 o   0.1504E-03
   3   8   0     1712.09     2972.78       79.65 o   0.1750E-04
   4   8   0     1523.30     1527.82       73.30 o   0.3687E-04
   5   8   0     2970.07     2960.23       77.41 o   0.1218E-04
   6   8   0     2301.57     2290.12       53.81 o   0.2039E-04
   7   8   0      171.45      164.01        9.47 o   0.1656E-02
   8   8   0      603.94      597.09       21.31 o   0.2493E-03
   9   8   0     1034.06     1028.86       40.86 o   0.8613E-04
  10   8   0      339.19      374.73       22.31 o   0.4783E-03
  11   8   0      192.68      200.93       20.05 o   0.9305E-03
  12   8   0      359.33      321.74       34.32 o   0.3819E-03
   1   9   0     1326.48     1301.53       44.78 o   0.5570E-04
   2   9   0      681.52      827.07       24.95 o   0.1413E-03
   3   9   0       40.67       68.23        7.34 o   0.4963E-02
   4   9   0     1419.63     1624.29       69.44 o   0.3819E-04
   5   9   0      176.52      199.98       10.39 o   0.1193E-02
   6   9   0       11.31        7.95        5.71 o   0.2031E-01
   7   9   0      292.06      296.29       12.19 o   0.7351E-03
   8   9   0      133.33      132.78       14.77 o   0.1644E-02
   9   9   0        8.68        1.37       12.12 o   0.6478E-02
  10   9   0      112.76      103.42       16.69 o   0.1689E-02
  11   9   0      291.66      298.69       22.19 o   0.5994E-03
   0  10   0      200.60      137.15       16.88 o   0.1265E-02
   1  10   0      187.74      174.43       11.38 o   0.1382E-02
   2  10   0       14.23        9.18        5.77 o   0.2018E-01
   3  10   0      124.61      133.41       10.19 o   0.2226E-02
   4  10   0        1.61        4.13        6.46 o   0.1195E-02
   5  10   0       -1.34        4.86        5.09 o   0.1591E-02
   6  10   0       26.98       19.43        5.48 o   0.1195E-01
   7  10   0       61.72       47.59        9.25 o   0.4334E-02
   8  10   0       11.97       15.27       12.09 o   0.5978E-02
   9  10   0       78.16       81.21       14.65 o   0.2360E-02
  10  10   0      279.08      278.55       21.75 o   0.6294E-03
  11  10   0       13.54        9.03       15.70 o   0.3777E-02
   1  11   0      486.59      549.00       20.24 o   0.2593E-03
   2  11   0      354.30      425.68       16.17 o   0.4422E-03
   3  11   0       77.31      103.03        8.99 o   0.2825E-02
   4  11   0       67.51       75.42        9.87 o   0.3370E-02
   5  11   0      321.50      379.82       14.63 o   0.5234E-03
   6  11   0      106.09       92.85       13.47 o   0.2222E-02
   7  11   0      432.86      464.60       18.32 o   0.3523E-03
   8  11   0      102.67       80.98       15.23 o   0.2199E-02
   9  11   0      106.53      112.82       16.35 o   0.1750E-02
  10  11   0       49.63       23.79       15.57 o   0.3174E-02
  11  11   0      102.55       49.46       23.71 o   0.1351E-02
   0  12   0     1859.80     1889.76       88.49 o   0.2474E-04
   1  12   0      454.97      469.13       20.45 o   0.3546E-03
   2  12   0       57.91       59.79        8.38 o   0.5024E-02
   3  12   0      462.32      456.87       20.63 o   0.3454E-03
   4  12   0      224.11      242.03       16.68 o   0.8522E-03
   5  12   0      556.66      578.54       20.94 o   0.2457E-03
   6  12   0      611.71      680.18       22.56 o   0.2035E-03
   7  12   0      265.62      284.99       28.77 o   0.5298E-03
   8  12   0      107.37      106.97       14.66 o   0.2036E-02
   9  12   0      358.97      350.66       23.75 o   0.4694E-03
  10  12   0       94.27      106.92       27.16 o   0.1000E-02
   1  13   0      271.12      256.59       15.75 o   0.8434E-03
   2  13   0      523.52      606.23       22.11 o   0.2560E-03
   3  13   0      -10.21        1.31        7.90 o   0.1387E-01
   4  13   0      644.39      657.03       22.94 o   0.2115E-03
   5  13   0      311.56      307.45       16.18 o   0.6156E-03
   6  13   0       97.62       96.69       11.66 o   0.2512E-02
   7  13   0      245.36      230.02       20.30 o   0.8357E-03
   8  13   0      167.01      171.71       28.85 o   0.7408E-03
   9  13   0      -17.36        2.15       22.50 o   0.1919E-02
   0  14   0        8.04        0.71       24.27 o   0.4242E-03
   1  14   0       93.15       86.61       10.99 o   0.3009E-02
   2  14   0       -5.59        1.09       13.41 o   0.9655E-03
   3  14   0      -11.25        0.64       10.12 o   0.8950E-02
   4  14   0       19.05       25.77       11.45 o   0.5538E-02
   5  14   0        2.85        6.19       14.61 o   0.4144E-03
   6  14   0        0.12        1.31        4.49 o   0.3855E-03
   7  14   0       -6.47        0.23       23.90 o   0.3521E-03
   8  14   0      -27.16        0.43       21.78 o   0.2019E-02
   9  14   0       30.06       33.68       25.96 o   0.1318E-02
   3  15   0       -6.51        5.74       28.21 o   0.2540E-03
   4  15   0      182.28      175.13       17.59 o   0.1139E-02
   5  15   0      340.72      323.05       23.10 o   0.5096E-03
   6  15   0        5.59        9.96       22.58 o   0.3390E-03
   7  15   0       96.68       93.23       17.84 o   0.1748E-02
   8  15   0      240.54      205.66       33.59 o   0.5444E-03
   2  16   0       71.21       84.01       21.78 o   0.1529E-02
   3  16   0      250.75      311.54       28.37 o   0.5099E-03
   4  16   0       80.05      108.44       21.70 o   0.1376E-02
   5  16   0      135.34      153.10       24.43 o   0.9521E-03
   6  16   0      161.46      141.47       25.80 o   0.9064E-03
   7  16   0      114.36       68.97       24.75 o   0.1206E-02
   1  17   0       38.74       44.58       18.97 o   0.2223E-02
   2  17   0      120.87      110.74       24.83 o   0.1054E-02
   3  17   0       22.18        0.18       20.04 o   0.2389E-02
   4  17   0      177.45      151.19       26.50 o   0.8363E-03
   0  18   0       -9.32        0.36       27.08 o   0.3953E-03
   1  18   0      -16.44        0.72       19.57 o   0.2526E-02
   2  18   0      -14.06        0.48       36.01 o   0.3375E-03
   3  18   0        0.00       13.94       15.85 o   0.3964E-05
 -13   1   1      275.46      254.40       24.32 o   0.6568E-03
 -12   1   1      207.87      190.80       20.60 o   0.9177E-03
 -11   1   1      107.81       89.48       16.45 o   0.1926E-02
 -10   1   1      811.80      752.32       34.44 o   0.1448E-03
  -9   1   1     1356.78     1342.13       39.51 o   0.5448E-04
  -8   1   1       41.85       34.42        7.59 o   0.7023E-02
  -7   1   1      714.72      765.50       22.31 o   0.1637E-03
  -6   1   1      226.61      333.05       10.25 o   0.6053E-03
  -5   1   1      186.24      164.45        8.72 o   0.1581E-02
  -4   1   1    23389.10    22512.00      511.64 o   0.2270E-06
  -3   1   1     1626.67     1787.42       33.02 o   0.3469E-04
  -2   1   1       88.98       97.29        3.29 o   0.3142E-02
  -1   1   1     1277.37        0.00       33.54 l   0.0000E+00
   0   1   1    19578.48        0.00      506.96 l   0.0000E+00
   1   1   1     1626.41        0.00       35.93 l   0.0000E+00
   2   1   1     2262.23     1743.57       56.60 o   0.2974E-04
   3   1   1     1769.66     1367.62       45.95 o   0.3875E-04
   4   1   1      863.18      782.84       20.74 o   0.1277E-03
   5   1   1     3463.01     2972.08       76.52 o   0.1175E-04
   6   1   1     5857.12     5133.56      128.19 o   0.3786E-05
   7   1   1      216.01      212.61        9.94 o   0.1283E-02
   8   1   1     1278.72     1262.55       31.98 o   0.6756E-04
   9   1   1     1192.95     1073.21       30.97 o   0.7617E-04
  10   1   1       68.74       49.36       11.19 o   0.3639E-02
  11   1   1     1146.00     1140.41       36.65 o   0.7772E-04
  12   1   1      458.39      391.16       21.64 o   0.3835E-03
  13   1   1       19.77       13.48       16.34 o   0.3296E-02
 -13   2   1      276.95      216.79       24.07 o   0.6996E-03
 -12   2   1      111.71      122.58       18.24 o   0.1495E-02
 -11   2   1     1487.02     1575.82       55.86 o   0.4574E-04
 -10   2   1        3.62       13.62       12.03 o   0.7718E-03
  -9   2   1       58.78      107.62        9.16 o   0.3090E-02
  -8   2   1      787.61      821.17       24.95 o   0.1390E-03
  -7   2   1     1536.86     1624.60       42.39 o   0.3940E-04
  -6   2   1      291.44      432.45       11.66 o   0.4245E-03
  -5   2   1    12267.46    11875.41      269.59 o   0.8394E-06
  -4   2   1      775.52      788.36       16.85 o   0.1252E-03
  -3   2   1     1797.37     1969.72       36.43 o   0.3348E-04
  -2   2   1    11340.11    10834.08      248.52 o   0.1001E-05
  -1   2   1     1425.92        0.00       32.68 l   0.0000E+00
   0   2   1     6103.90        0.00      158.36 l   0.0000E+00
   1   2   1    10327.53        0.00      326.11 l   0.0000E+00
   2   2   1      106.69       89.42        3.84 o   0.4811E-02
   3   2   1     2404.81     1990.76       60.64 o   0.2490E-04
   4   2   1     8325.66     7103.09      179.89 o   0.2027E-05
   5   2   1     1867.52     1757.05       38.16 o   0.3401E-04
   6   2   1       58.77       55.97        5.64 o   0.5670E-02
   7   2   1     4072.57     3923.44       90.62 o   0.7165E-05
   8   2   1       -1.96        6.88        7.46 o   0.1082E-02
   9   2   1      592.53      530.19       21.79 o   0.2700E-03
  10   2   1     2950.00     2904.17       80.05 o   0.1377E-04
  11   2   1      279.36      230.04       17.06 o   0.8033E-03
  12   2   1      572.20      593.66       24.04 o   0.2399E-03
  13   2   1      258.71      249.72       22.16 o   0.6821E-03
 -12   3   1       39.18       45.05       15.68 o   0.2888E-02
 -11   3   1       52.32       47.71       14.44 o   0.2928E-02
 -10   3   1      187.63      177.54       13.32 o   0.1267E-02
  -9   3   1      288.15      259.53       14.50 o   0.7625E-03
  -8   3   1      257.26      217.95       12.61 o   0.9570E-03
  -7   3   1        3.91        8.89        7.63 o   0.1367E-01
  -6   3   1     1574.13     1820.54       37.05 o   0.3437E-04
  -5   3   1     2516.48     2510.49       51.17 o   0.1807E-04
  -4   3   1     1796.14     1803.80       36.80 o   0.3233E-04
  -3   3   1     1172.83     1304.77       24.32 o   0.6950E-04
  -2   3   1      123.18       99.05        4.66 o   0.2110E-02
  -1   3   1     1962.35     1668.78       63.34 o   0.2546E-04
   0   3   1    16240.15    13683.89      512.23 o   0.5358E-06
   1   3   1      345.58      299.79       10.17 o   0.7289E-03
   2   3   1      656.50      616.78       18.13 o   0.2143E-03
   3   3   1     2109.01     1978.86       47.33 o   0.2490E-04
   4   3   1      327.02      317.51       13.70 o   0.5285E-03
   5   3   1      701.72      659.28       20.82 o   0.1872E-03
   6   3   1      181.83      235.87        8.00 o   0.1224E-02
   7   3   1       60.84       70.51        7.86 o   0.4078E-02
   8   3   1     1276.20     1215.08       37.24 o   0.6733E-04
   9   3   1      631.16      598.68       22.77 o   0.2216E-03
  10   3   1       -1.71        0.08        8.99 o   0.6601E-03
  11   3   1      503.61      504.58       21.76 o   0.3149E-03
  12   3   1        4.69       20.50       17.90 o   0.4488E-03
  13   3   1       20.25       10.04       24.27 o   0.1613E-02
 -12   4   1        2.41       18.15       15.29 o   0.3186E-03
 -11   4   1      -12.42        1.41       12.31 o   0.6199E-02
 -10   4   1        2.93        9.69       13.87 o   0.4725E-03
  -9   4   1       -0.99        0.02        2.75 o   0.1029E-02
  -8   4   1      -10.02        0.48        6.49 o   0.2021E-01
  -7   4   1       66.69       74.50        6.19 o   0.4851E-02
  -6   4   1       48.72       50.55        5.17 o   0.7285E-02
  -5   4   1     1067.85     1082.62       25.89 o   0.8453E-04
  -4   4   1      256.40      245.26        8.24 o   0.8789E-03
  -3   4   1     1022.39     1040.67       27.31 o   0.9135E-04
  -2   4   1        2.95        0.69        3.09 o   0.8280E-01
  -1   4   1      801.27      670.28       27.40 o   0.1673E-03
   0   4   1    28258.31    23755.29      724.45 o   0.1816E-06
   1   4   1     5866.33     5516.42      184.04 o   0.3596E-05
   2   4   1      787.09      849.31       26.54 o   0.1344E-03
   3   4   1      121.76      119.42        5.99 o   0.2473E-02
   4   4   1       -0.99        0.51        1.07 o   0.6752E-02
   5   4   1      302.02      290.11       11.41 o   0.7152E-03
   6   4   1        1.65        0.41        3.77 o   0.3605E-02
   7   4   1       52.24       41.78        7.55 o   0.5578E-02
   8   4   1        4.80        8.60       11.76 o   0.1063E-02
   9   4   1      103.89       90.04       11.19 o   0.2583E-02
  10   4   1       33.43       35.58       10.84 o   0.5267E-02
  11   4   1       20.87       19.29       11.15 o   0.5950E-02
  12   4   1        2.63       18.88       13.42 o   0.4499E-03
 -12   5   1       95.88       87.02       16.59 o   0.1937E-02
 -11   5   1       78.68       82.64       15.62 o   0.2284E-02
 -10   5   1       22.99       27.31       12.11 o   0.4998E-02
  -9   5   1      215.91      247.25       16.01 o   0.8728E-03
  -8   5   1       15.94       10.07        7.35 o   0.1244E-01
  -7   5   1      669.33      645.96       18.67 o   0.2082E-03
  -6   5   1      316.91      379.82       10.87 o   0.4774E-03
  -5   5   1     6618.77     6190.38      146.72 o   0.2997E-05
  -4   5   1     1904.67     2014.63       43.65 o   0.2970E-04
  -3   5   1       55.59       67.58        4.67 o   0.4758E-02
  -2   5   1        1.55        0.82        2.40 o   0.1389E+00
  -1   5   1       14.04       18.11        2.91 o   0.1546E-01
   0   5   1    34674.40    28503.70     1080.15 o   0.1175E-06
   1   5   1       15.27       43.70        6.99 o   0.8538E-02
   2   5   1     1837.98     2138.91       59.22 o   0.2733E-04
   3   5   1     1494.13     1501.08       49.10 o   0.4017E-04
   4   5   1       46.69       22.29        4.58 o   0.1450E-01
   5   5   1     3583.18     3389.10      111.96 o   0.9088E-05
   6   5   1     2289.98     2232.98       52.99 o   0.2116E-04
   7   5   1       27.81       36.66        7.17 o   0.7269E-02
   8   5   1      734.41      747.94       24.07 o   0.1695E-03
   9   5   1      335.32      344.16       15.87 o   0.5343E-03
  10   5   1      180.43      104.29       14.20 o   0.1617E-02
  11   5   1      330.53      303.14       17.81 o   0.6075E-03
  12   5   1       45.33       73.94       16.27 o   0.2294E-02
 -12   6   1      130.48      114.41       18.53 o   0.1462E-02
 -11   6   1     1360.44     1465.91       52.18 o   0.5191E-04
 -10   6   1        6.59       16.20       21.24 o   0.4513E-03
  -9   6   1        2.05        1.90       10.39 o   0.5899E-03
  -8   6   1     1474.24     1554.10       52.54 o   0.4312E-04
  -7   6   1      481.06      579.78       15.02 o   0.2825E-03
  -6   6   1      471.72      622.80       14.40 o   0.2718E-03
  -5   6   1     8538.90     8751.08      188.75 o   0.1579E-05
  -4   6   1     1542.35     1733.42       40.99 o   0.3560E-04
  -3   6   1      317.37      353.64       11.50 o   0.5303E-03
  -2   6   1     8756.69     8804.83      226.16 o   0.1551E-05
  -1   6   1     3011.40     2999.44       95.90 o   0.1165E-04
   0   6   1     9099.46     8147.35      285.05 o   0.1555E-05
   1   6   1    18919.71    17693.27      590.31 o   0.3229E-06
   2   6   1     3678.86     3755.23      116.73 o   0.8307E-05
   3   6   1      909.49      974.86       31.40 o   0.1017E-03
   4   6   1     4517.64     4867.77      115.07 o   0.5142E-05
   5   6   1      691.89      728.73       20.80 o   0.1621E-03
   6   6   1     1508.67     1518.41       41.85 o   0.4409E-04
   7   6   1     3517.86     3464.46       91.93 o   0.9406E-05
   8   6   1      522.64      544.54       19.12 o   0.3029E-03
   9   6   1      578.44      579.48       21.52 o   0.2531E-03
  10   6   1     1869.31     1891.61       53.36 o   0.3099E-04
  11   6   1      243.84      219.40       20.62 o   0.7785E-03
  12   6   1      219.29      197.89       21.20 o   0.8630E-03
 -12   7   1      128.19       97.50       19.33 o   0.1529E-02
 -11   7   1        5.06        1.49       21.84 o   0.3295E-03
 -10   7   1     1051.98     1048.64       42.06 o   0.8422E-04
  -9   7   1      408.03      404.41       22.20 o   0.3966E-03
  -8   7   1      -11.09        2.10        9.61 o   0.9576E-02
  -7   7   1     1523.08     1543.50       37.21 o   0.4605E-04
  -6   7   1     2688.90     2681.23       61.99 o   0.1567E-04
  -5   7   1        4.98       15.31        6.67 o   0.1460E-01
  -4   7   1     3191.23     3356.28       72.10 o   0.1016E-04
  -3   7   1     1983.49     2133.37       53.71 o   0.2651E-04
  -2   7   1     1395.73     1516.65       38.41 o   0.5106E-04
  -1   7   1     4119.60     3939.87      130.68 o   0.6326E-05
   0   7   1     6723.25     6074.37      211.49 o   0.2886E-05
   1   7   1     1833.52     1636.73       59.82 o   0.3639E-04
   2   7   1      300.62      327.91       13.31 o   0.5710E-03
   3   7   1      235.68      315.38       11.78 o   0.7528E-03
   4   7   1       24.91       15.64        4.99 o   0.1490E-01
   5   7   1     3616.09     3560.06       93.35 o   0.8563E-05
   6   7   1     1272.31     1389.69       43.87 o   0.5686E-04
   7   7   1      598.21      579.68       20.29 o   0.2335E-03
   8   7   1       86.88       83.79        9.75 o   0.2992E-02
   9   7   1      575.92      595.39       21.42 o   0.2532E-03
  10   7   1       17.92        1.27        9.83 o   0.9023E-02
  11   7   1      694.70      698.82       32.69 o   0.1710E-03
  12   7   1      166.28      135.83       24.59 o   0.9422E-03
 -12   8   1       56.42       14.24       21.78 o   0.1874E-02
 -11   8   1      -13.74        4.37       13.44 o   0.5172E-02
 -10   8   1       32.15       34.97       13.99 o   0.3712E-02
  -9   8   1       20.49        9.20       12.09 o   0.5598E-02
  -8   8   1       -5.51        0.52       16.42 o   0.6343E-03
  -7   8   1       93.28       82.06        9.45 o   0.3017E-02
  -6   8   1       34.70       28.26        5.88 o   0.7744E-02
  -5   8   1      247.01      239.80        9.92 o   0.9705E-03
  -4   8   1      534.07      522.58       18.17 o   0.2633E-03
  -3   8   1       40.37       53.24        5.59 o   0.8001E-02
  -2   8   1      225.27      262.87        9.93 o   0.7863E-03
  -1   8   1     1955.76     2008.21       64.02 o   0.2655E-04
   0   8   1     6257.08     5504.47      197.40 o   0.3197E-05
   1   8   1     7101.27     6548.51      223.62 o   0.2292E-05
   2   8   1       74.30       30.68        7.26 o   0.6072E-02
   3   8   1      175.56      155.29       10.93 o   0.1487E-02
   4   8   1       26.56       25.56        6.83 o   0.1157E-01
   5   8   1      258.17      216.05       11.67 o   0.8872E-03
   6   8   1      144.50      155.29        9.71 o   0.1644E-02
   7   8   1      130.14      145.43       10.14 o   0.1771E-02
   8   8   1       10.82        4.30        7.86 o   0.1321E-01
   9   8   1      283.16      285.80       15.25 o   0.7545E-03
  10   8   1       32.79       20.75       14.16 o   0.4028E-02
  11   8   1       56.98       57.89       16.08 o   0.2516E-02
  12   8   1       65.58        1.46       23.23 o   0.1696E-02
 -11   9   1       -8.92        2.07       13.73 o   0.5060E-02
 -10   9   1      148.40      138.91       17.60 o   0.1358E-02
  -9   9   1      356.92      397.33       21.33 o   0.4459E-03
  -8   9   1       18.93       14.61       11.12 o   0.6015E-02
  -7   9   1      274.65      249.64       14.37 o   0.8347E-03
  -6   9   1        0.64        3.05        3.07 o   0.8215E-03
  -5   9   1       90.62       93.78        7.03 o   0.3184E-02
  -4   9   1     2631.04     2725.55       71.16 o   0.1597E-04
  -3   9   1      218.25      257.81       10.63 o   0.9056E-03
  -2   9   1      123.66      141.77        7.85 o   0.2264E-02
  -1   9   1      303.51      340.96       15.03 o   0.6400E-03
   0   9   1     5817.99     5378.03      184.10 o   0.3631E-05
   1   9   1      186.33      213.88       11.88 o   0.1121E-02
   2   9   1      467.02      520.88       18.65 o   0.3084E-03
   3   9   1      203.05      225.05       12.29 o   0.9660E-03
   4   9   1      120.99      120.65       10.36 o   0.2007E-02
   5   9   1     1289.54     1285.29       36.18 o   0.5986E-04
   6   9   1      556.82      612.19       19.10 o   0.2398E-03
   7   9   1      146.49      138.61        9.04 o   0.2024E-02
   8   9   1      773.99      790.36       31.42 o   0.1423E-03
   9   9   1      341.00      365.46       21.03 o   0.4759E-03
  10   9   1       18.28       25.82       14.15 o   0.3967E-02
  11   9   1      258.67      273.14       22.69 o   0.6436E-03
 -11  10   1      661.11      659.56       32.81 o   0.1885E-03
 -10  10   1       61.88       61.76       15.77 o   0.2523E-02
  -9  10   1        2.21        7.35       13.09 o   0.3991E-03
  -8  10   1      526.53      564.66       25.64 o   0.2504E-03
  -7  10   1      106.70       97.21       10.51 o   0.2630E-02
  -6  10   1       91.73      101.68        9.46 o   0.2682E-02
  -5  10   1     2003.61     2077.70       56.09 o   0.2507E-04
  -4  10   1      495.71      522.30       18.02 o   0.3125E-03
  -3  10   1      104.40      115.27        8.06 o   0.2590E-02
  -2  10   1      125.64      151.31        8.21 o   0.1713E-02
  -1  10   1      405.86      458.26       17.53 o   0.3679E-03
   0  10   1      957.67     1041.08       34.07 o   0.9049E-04
   1  10   1      514.20      547.43       20.60 o   0.2709E-03
   2  10   1       13.58        5.68        6.29 o   0.1775E-01
   3  10   1      576.72      565.64       22.81 o   0.2465E-03
   4  10   1     1243.46     1294.10       43.65 o   0.6012E-04
   5  10   1      511.46      522.06       18.06 o   0.2899E-03
   6  10   1      200.47      194.50       11.67 o   0.1210E-02
   7  10   1      171.65      133.52       10.32 o   0.1754E-02
   8  10   1      127.71      100.14       11.47 o   0.2352E-02
   9  10   1      403.53      512.75       35.36 o   0.2689E-03
  10  10   1      351.09      387.51       22.85 o   0.4360E-03
 -10  11   1      273.17      291.74       22.10 o   0.5909E-03
  -9  11   1      203.25      193.10       18.92 o   0.9729E-03
  -8  11   1      211.01      211.96       18.17 o   0.9663E-03
  -7  11   1       77.18      114.06        9.51 o   0.2666E-02
  -6  11   1      278.90      259.14       14.75 o   0.7694E-03
  -5  11   1        3.75        9.64        9.71 o   0.1217E-02
  -4  11   1      626.61      647.02       21.62 o   0.1975E-03
  -3  11   1      979.85     1072.19       29.68 o   0.9814E-04
  -2  11   1       62.82       65.07        7.06 o   0.4378E-02
  -1  11   1      496.31      567.73       20.83 o   0.2652E-03
   0  11   1     1677.85     1543.63       56.49 o   0.3960E-04
   1  11   1      472.45      491.22       20.43 o   0.3086E-03
   2  11   1      199.39      162.34       12.28 o   0.1365E-02
   3  11   1       25.12       22.16        7.24 o   0.1073E-01
   4  11   1       58.11       43.43        9.43 o   0.4672E-02
   5  11   1     1220.15     1214.74       44.00 o   0.6389E-04
   6  11   1        4.38        6.93        9.48 o   0.1494E-02
   7  11   1       65.16       69.41        8.55 o   0.4226E-02
   8  11   1       67.43       79.62       22.34 o   0.1481E-02
   9  11   1      311.27      331.13       32.39 o   0.4188E-03
  10  11   1      -33.92        0.22       21.14 o   0.2118E-02
 -10  12   1        6.19        4.73       25.96 o   0.2852E-03
  -9  12   1       -5.30        0.01       21.47 o   0.3578E-03
  -8  12   1       24.43       20.06       12.82 o   0.4805E-02
  -7  12   1       16.48       23.79        9.88 o   0.6931E-02
  -6  12   1       24.35       31.15        9.31 o   0.5722E-02
  -5  12   1      114.26      118.58       10.72 o   0.2317E-02
  -4  12   1       23.27       31.71        9.75 o   0.6820E-02
  -3  12   1       -8.95        1.14        5.91 o   0.2072E-01
  -2  12   1       -0.46        6.72        2.03 o   0.1868E-02
  -1  12   1      148.00      137.83       12.38 o   0.1661E-02
   0  12   1     2623.66     2605.12       86.10 o   0.1499E-04
   1  12   1      320.27      340.19       17.11 o   0.4756E-03
   2  12   1      -15.55        1.56        6.41 o   0.1901E-01
   3  12   1       -5.26        0.94       11.23 o   0.1299E-02
   4  12   1      210.73      187.96       22.99 o   0.7959E-03
   5  12   1      127.54      103.99       21.30 o   0.1173E-02
   6  12   1       10.61        7.69        8.72 o   0.1023E-01
   7  12   1       11.77        4.63       11.85 o   0.6318E-02
   8  12   1        4.02       28.25       29.44 o   0.8571E-04
   9  12   1        1.85       25.82       20.97 o   0.7053E-04
 -10  13   1      199.47      177.41       27.08 o   0.7693E-03
  -9  13   1      122.52      111.85       18.09 o   0.1551E-02
  -8  13   1       10.73       19.17       13.67 o   0.4553E-02
  -7  13   1      227.71      227.78       15.67 o   0.9500E-03
  -6  13   1      249.92      249.13       15.49 o   0.8490E-03
  -5  13   1       78.47       73.51       10.33 o   0.3243E-02
  -4  13   1      366.35      435.05       16.69 o   0.4071E-03
  -3  13   1      134.48      134.27       10.63 o   0.1950E-02
  -2  13   1        3.54       10.82        8.79 o   0.1393E-02
  -1  13   1       36.37       19.40        9.95 o   0.6456E-02
   0  13   1     2063.82     2143.24       71.75 o   0.2300E-04
   1  13   1       -1.69       33.39       14.07 o   0.2312E-03
   2  13   1      400.96      399.65       28.69 o   0.3637E-03
   3  13   1      407.87      405.04       29.98 o   0.3735E-03
   4  13   1       14.83       30.11       11.74 o   0.4838E-02
   5  13   1      765.99      807.80       46.85 o   0.1178E-03
   6  13   1      522.03      571.13       27.02 o   0.2483E-03
   7  13   1      -11.65        0.17       12.34 o   0.6209E-02
   8  13   1      104.32       93.04       25.64 o   0.1093E-02
   9  13   1       37.93       49.90       24.75 o   0.1384E-02
  -8  14   1      391.07      375.00       32.47 o   0.3635E-03
  -7  14   1       32.43       37.71       13.29 o   0.3871E-02
  -6  14   1      206.51      182.47       17.71 o   0.1061E-02
  -5  14   1     1237.11     1216.44       69.68 o   0.5578E-04
  -4  14   1      182.48      204.16       15.87 o   0.1066E-02
  -3  14   1      400.15      452.19       21.11 o   0.4113E-03
  -2  14   1      676.62      757.09       29.33 o   0.1667E-03
  -1  14   1      600.51      700.61       27.37 o   0.2020E-03
   0  14   1      787.57      843.90       33.27 o   0.1259E-03
   1  14   1     1148.62     1202.55       44.57 o   0.7078E-04
   2  14   1      458.46      435.43       23.99 o   0.3540E-03
   3  14   1      229.69      224.89       18.46 o   0.8790E-03
   4  14   1      899.56      911.45       37.93 o   0.1101E-03
   5  14   1      177.29      182.70       17.66 o   0.1130E-02
   6  14   1      354.54      396.79       23.70 o   0.4364E-03
   7  14   1      327.30      296.08       23.90 o   0.5652E-03
   8  14   1      178.66      176.43       29.66 o   0.6920E-03
  -7  15   1      287.80      292.59       31.83 o   0.4671E-03
  -6  15   1      253.96      272.18       29.25 o   0.5365E-03
  -5  15   1        8.68        0.06       16.23 o   0.3708E-02
  -4  15   1      216.03      218.43       17.70 o   0.9208E-03
  -3  15   1      172.07      191.46       15.78 o   0.1186E-02
  -2  15   1       21.02       35.64       10.96 o   0.5254E-02
  -1  15   1      377.97      392.79       21.54 o   0.4154E-03
   0  15   1      397.58      438.39       22.77 o   0.3542E-03
   1  15   1       81.01       63.90       13.87 o   0.2659E-02
   2  15   1      125.29      116.94       15.36 o   0.1860E-02
   3  15   1       15.35       18.50       12.87 o   0.5079E-02
   4  15   1       65.34       53.67       15.42 o   0.2645E-02
   5  15   1      468.63      523.06       26.62 o   0.2744E-03
   6  15   1      207.87      173.47       20.13 o   0.1004E-02
   7  15   1      -23.91        0.69       14.31 o   0.4464E-02
   8  15   1      -17.52        5.21       22.50 o   0.1891E-02
  -7  16   1       37.93        5.44       20.57 o   0.2185E-02
  -6  16   1       14.95        9.32       18.65 o   0.2663E-02
  -5  16   1        9.40       14.05       17.84 o   0.2888E-02
  -4  16   1        9.32        3.81       18.48 o   0.2838E-02
  -3  16   1       27.33       23.72       18.16 o   0.2656E-02
  -2  16   1       -6.91        0.03       30.41 o   0.2235E-03
  -1  16   1       52.00       47.38       21.54 o   0.1711E-02
   0  16   1      133.05      171.40       16.19 o   0.1172E-02
   1  16   1       84.79      103.98       15.50 o   0.1837E-02
   2  16   1      -10.93        4.62       12.50 o   0.5781E-02
   3  16   1       27.73       31.68       15.12 o   0.3398E-02
   4  16   1       -6.72        3.34       20.92 o   0.4754E-03
   5  16   1       30.66       26.35       14.23 o   0.3702E-02
   6  16   1       76.35       75.60       16.92 o   0.2063E-02
   7  16   1        8.96       11.84       15.38 o   0.3860E-02
  -4  17   1       59.55       52.71       20.01 o   0.1857E-02
  -3  17   1        8.04        8.40       36.81 o   0.1406E-03
  -2  17   1       -3.46        2.10       23.50 o   0.1564E-03
  -1  17   1        5.14        2.36       32.66 o   0.9297E-04
   0  17   1      234.68      200.60       33.35 o   0.5254E-03
   1  17   1      -18.65       12.64       22.74 o   0.1795E-02
   2  17   1       -2.97       10.61       31.78 o   0.3467E-04
   3  17   1        5.79       11.47       45.14 o   0.3223E-04
   4  17   1        5.87        0.59       32.96 o   0.1166E-03
  -1  18   1       34.16       38.91       24.03 o   0.1526E-02
   0  18   1      143.22      144.06       31.50 o   0.7007E-03
   1  18   1       72.49       51.05       30.30 o   0.9399E-03
   2  18   1        9.00       17.89       29.74 o   0.3147E-03
   3  18   1       11.81       21.52       30.54 o   0.3904E-03
 -13   0   2     1356.78     1202.82       77.07 o   0.5136E-04
 -12   0   2       37.37       47.40       21.86 o   0.1720E-02
 -11   0   2      409.48      438.23       34.24 o   0.3068E-03
 -10   0   2     1642.57     1584.73       84.15 o   0.3446E-04
  -9   0   2      205.90      171.10       22.74 o   0.8645E-03
  -8   0   2     1229.07     1123.40       62.85 o   0.5975E-04
  -7   0   2     5596.37     6217.20      252.92 o   0.2917E-05
  -6   0   2       95.16      102.16        8.10 o   0.2853E-02
  -5   0   2     3443.06     3529.73      111.22 o   0.8645E-05
  -4   0   2     8553.76     9062.87      271.40 o   0.1459E-05
  -3   0   2     6614.11     6698.87      210.14 o   0.2415E-05
  -2   0   2     8306.47     9056.79      367.28 o   0.1294E-05
  -1   0   2    17219.32    16309.73      777.32 o   0.3469E-06
   0   0   2     2727.01        0.00       69.62 l   0.0000E+00
   1   0   2     1097.83     1093.03       35.18 o   0.6916E-04
   2   0   2    16661.21    13781.99      420.34 o   0.4921E-06
   3   0   2     1802.90     2985.66       82.46 o   0.1842E-04
   4   0   2     1095.90     1234.36       36.52 o   0.7643E-04
   5   0   2    24019.45    20719.90      729.65 o   0.2261E-06
   6   0   2     2860.67     2371.65       91.13 o   0.1719E-04
   7   0   2      287.80      356.11       16.82 o   0.6022E-03
   8   0   2     5093.51     4449.71      160.10 o   0.4935E-05
   9   0   2     1750.86     1650.45       60.61 o   0.3719E-04
  10   0   2     1469.17     1531.73       52.91 o   0.4722E-04
  11   0   2     2448.54     2323.54       83.33 o   0.1894E-04
  12   0   2       -7.88       11.14       27.12 o   0.3306E-03
 -13   1   2       72.89       39.05       17.70 o   0.2310E-02
 -12   1   2      186.66      150.31       19.90 o   0.1091E-02
 -11   1   2     1113.82     1110.81       44.61 o   0.7751E-04
 -10   1   2      568.77      599.84       27.00 o   0.2255E-03
  -9   1   2      665.45      567.05       28.90 o   0.2147E-03
  -8   1   2     2350.65     2337.33       79.08 o   0.1901E-04
  -7   1   2        7.50        0.35        9.86 o   0.9569E-02
  -6   1   2     2948.25     3057.51       67.96 o   0.1261E-04
  -5   1   2     2129.04     2216.26       56.96 o   0.2105E-04
  -4   1   2       44.38       40.96        3.68 o   0.9892E-02
  -3   1   2     4406.66     5029.63       99.48 o   0.5354E-05
  -2   1   2       11.09        9.59        2.34 o   0.3341E-01
  -1   1   2     1986.57     1980.24       52.49 o   0.2743E-04
   0   1   2     7127.87     5274.10      181.62 o   0.2989E-05
   1   1   2     5587.21     8913.28      172.45 o   0.1993E-05
   2   1   2     2829.58     2541.32       51.14 o   0.1545E-04
   3   1   2     2597.81     2262.26       51.55 o   0.1796E-04
   4   1   2     3974.27     3458.34       99.64 o   0.8298E-05
   5   1   2      855.56      735.84       21.61 o   0.1488E-03
   6   1   2      960.94      892.52       24.16 o   0.1131E-03
   7   1   2     1667.32     1569.46       39.74 o   0.4178E-04
   8   1   2      253.20      219.71       12.15 o   0.1004E-02
   9   1   2     1720.24     1636.75       42.12 o   0.3927E-04
  10   1   2      659.46      635.64       21.14 o   0.1996E-03
  11   1   2      187.20      125.03       15.00 o   0.1455E-02
  12   1   2      137.05      133.60       15.17 o   0.1535E-02
  13   1   2      510.54      458.37       29.09 o   0.2956E-03
 -12   2   2       13.58       24.11       14.48 o   0.3852E-02
 -11   2   2       17.40        5.52       12.99 o   0.5201E-02
 -10   2   2       -4.38       12.40       16.19 o   0.5159E-03
  -9   2   2      140.72      126.58       13.90 o   0.1631E-02
  -8   2   2       15.30       14.93        6.68 o   0.1252E-01
  -7   2   2      317.39      404.36       11.04 o   0.5083E-03
  -6   2   2        3.71        9.07        4.26 o   0.3157E-01
  -5   2   2      120.97      140.96        5.31 o   0.2229E-02
  -4   2   2      178.18      167.60        5.86 o   0.1587E-02
  -3   2   2       70.48      108.55        3.86 o   0.2934E-02
  -2   2   2     2023.35     1903.42       53.18 o   0.2460E-04
  -1   2   2      757.04      878.97       21.46 o   0.1472E-03
   0   2   2     2259.37     1765.03       59.85 o   0.2423E-04
   1   2   2     5790.84     4654.25      128.16 o   0.4528E-05
   2   2   2     7970.29     6997.43      155.07 o   0.2127E-05
   3   2   2     3080.38     2935.55       67.51 o   0.1233E-04
   4   2   2        3.32        1.63        4.02 o   0.3846E-01
   5   2   2       86.32       71.77        6.59 o   0.4041E-02
   6   2   2      767.42      683.23       20.12 o   0.1572E-03
   7   2   2      148.46      147.56        8.76 o   0.1900E-02
   8   2   2      593.50      565.56       18.21 o   0.2458E-03
   9   2   2      198.91      168.71       11.68 o   0.1362E-02
  10   2   2       35.68       17.49       10.65 o   0.6178E-02
  11   2   2       54.52       35.03       11.89 o   0.4203E-02
  12   2   2        2.01        0.10       11.23 o   0.4957E-03
  13   2   2       95.72       51.95       17.89 o   0.2088E-02
 -12   3   2       87.16       90.27       16.86 o   0.1923E-02
 -11   3   2     1279.58     1253.00       49.25 o   0.6246E-04
 -10   3   2      142.45      146.82       15.35 o   0.1417E-02
  -9   3   2       -0.52       11.01        3.25 o   0.7259E-03
  -8   3   2      170.90      174.29       13.50 o   0.1233E-02
  -7   3   2      177.27      222.63        8.49 o   0.1074E-02
  -6   3   2     1676.37     1906.28       35.27 o   0.3476E-04
  -5   3   2     1038.82     1179.41       22.54 o   0.7589E-04
  -4   3   2      312.29      321.98        9.54 o   0.7170E-03
  -3   3   2       15.55       19.87        2.56 o   0.2629E-01
  -2   3   2      142.89      171.19        7.10 o   0.1758E-02
  -1   3   2       68.82       73.41        4.07 o   0.4538E-02
   0   3   2     1072.68      907.18       29.36 o   0.9806E-04
   1   3   2       12.64       11.12        2.44 o   0.3467E-01
   2   3   2     2818.76     2576.75       73.50 o   0.1489E-04
   3   3   2      584.12      618.33       14.43 o   0.2335E-03
   4   3   2      922.43      906.02       22.08 o   0.1171E-03
   5   3   2      176.79      174.29        7.60 o   0.1577E-02
   6   3   2      871.61      906.99       22.20 o   0.1191E-03
   7   3   2      578.73      599.48       19.93 o   0.2322E-03
   8   3   2       51.17       50.42        8.89 o   0.4910E-02
   9   3   2     1918.21     1889.27       53.95 o   0.3188E-04
  10   3   2      853.51      829.18       29.08 o   0.1303E-03
  11   3   2      108.34       81.75       13.32 o   0.2351E-02
  12   3   2        3.75       31.66       16.40 o   0.4262E-03
  13   3   2      178.70      144.23       20.47 o   0.1118E-02
 -12   4   2       12.70       34.91       14.32 o   0.3866E-02
 -11   4   2      241.67      193.26       19.53 o   0.9100E-03
 -10   4   2     1876.64     1778.20       66.35 o   0.3246E-04
  -9   4   2     1198.94     1130.88       44.70 o   0.7146E-04
  -8   4   2       41.31       21.99        9.69 o   0.5825E-02
  -7   4   2     1760.73     1872.46       41.86 o   0.3207E-04
  -6   4   2       40.52       59.98        4.20 o   0.6999E-02
  -5   4   2     1315.39     1510.51       28.00 o   0.5213E-04
  -4   4   2     3254.03     3843.92       74.45 o   0.8852E-05
  -3   4   2        3.32        4.28        3.28 o   0.3776E-01
  -2   4   2     3721.86     3763.81       84.32 o   0.7269E-05
  -1   4   2      577.07      802.41       17.19 o   0.1937E-03
   0   4   2      963.50      849.64       32.82 o   0.1114E-03
   1   4   2       83.42       45.32        5.94 o   0.3879E-02
   2   4   2      119.53       91.43        5.66 o   0.2366E-02
   3   4   2        7.15        4.38        4.65 o   0.3115E-01
   4   4   2      152.22      135.65        7.40 o   0.2445E-02
   5   4   2     3401.24     3207.14       87.84 o   0.1018E-04
   6   4   2      774.23      722.68       28.99 o   0.1530E-03
   7   4   2       13.37       20.83        7.04 o   0.1179E-01
   8   4   2      845.15      854.99       26.91 o   0.1268E-03
   9   4   2      366.13      418.57       17.08 o   0.4620E-03
  10   4   2      947.33      988.50       31.33 o   0.1069E-03
  11   4   2     1435.62     1395.99       44.02 o   0.5287E-04
  12   4   2       -4.37        8.87       17.55 o   0.4392E-03
  13   4   2      130.28      127.50       25.24 o   0.9779E-03
 -12   5   2      108.10       94.30       17.16 o   0.1722E-02
 -11   5   2      590.63      608.21       28.71 o   0.2183E-03
 -10   5   2       14.14        0.98       11.70 o   0.6756E-02
  -9   5   2      214.34      217.95       15.95 o   0.9648E-03
  -8   5   2      992.87     1081.52       37.51 o   0.8852E-04
  -7   5   2       73.91       81.66        7.97 o   0.3668E-02
  -6   5   2     1897.09     2108.04       44.44 o   0.2597E-04
  -5   5   2     2700.07     2755.41       61.37 o   0.1541E-04
  -4   5   2      520.04      551.06       13.80 o   0.2454E-03
  -3   5   2     4577.38     4578.49      119.42 o   0.5555E-05
  -2   5   2      348.58      401.15       11.50 o   0.4938E-03
  -1   5   2      929.38      874.74       46.29 o   0.1059E-03
   0   5   2     1992.05     1743.34       65.36 o   0.2523E-04
   1   5   2      665.09      765.96       24.07 o   0.1992E-03
   2   5   2      341.03      359.55       11.08 o   0.6837E-03
   3   5   2      674.91      751.10       19.57 o   0.1645E-03
   4   5   2      523.92      504.49       13.86 o   0.3140E-03
   5   5   2      120.07      115.11        7.73 o   0.2254E-02
   6   5   2     1778.58     1781.62       48.21 o   0.3393E-04
   7   5   2     1438.23     1374.43       49.68 o   0.5057E-04
   8   5   2        3.64        1.43       10.38 o   0.1051E-02
   9   5   2     1562.12     1534.70       45.09 o   0.4518E-04
  10   5   2      425.36      439.28       19.08 o   0.3868E-03
  11   5   2       31.02       31.79       11.75 o   0.4768E-02
  12   5   2      208.40      224.30       16.71 o   0.9616E-03
 -12   6   2        0.96        0.02        4.85 o   0.3304E-03
 -11   6   2       14.19       13.33       14.06 o   0.4484E-02
 -10   6   2      151.41      130.66       16.56 o   0.1534E-02
  -9   6   2      248.38      265.00       17.36 o   0.8092E-03
  -8   6   2       27.45       10.35       10.09 o   0.7408E-02
  -7   6   2      293.42      313.63       13.73 o   0.6776E-03
  -6   6   2        5.02        3.14        7.17 o   0.1656E-01
  -5   6   2        5.75        7.12        6.40 o   0.2034E-01
  -4   6   2       47.62       31.11        4.53 o   0.7821E-02
  -3   6   2      275.64      304.91       10.63 o   0.6343E-03
  -2   6   2      905.05      983.90       25.78 o   0.1007E-03
  -1   6   2       13.30       14.74        4.38 o   0.1337E-01
   0   6   2      275.18      284.85       12.62 o   0.8203E-03
   1   6   2     1437.27     1289.48       48.50 o   0.4654E-04
   2   6   2     1143.80     1109.12       31.50 o   0.8543E-04
   3   6   2       -1.07        2.13        2.39 o   0.5825E-02
   4   6   2       45.57       48.43        4.39 o   0.7284E-02
   5   6   2       52.56       51.41        5.01 o   0.7695E-02
   6   6   2       70.54       43.49        7.69 o   0.5484E-02
   7   6   2     1262.83     1282.41       36.45 o   0.6070E-04
   8   6   2      254.53      283.43       17.03 o   0.6768E-03
   9   6   2       90.87       70.76       11.10 o   0.2910E-02
  10   6   2      373.71      364.49       17.91 o   0.5055E-03
  11   6   2       17.87       11.20       11.32 o   0.6555E-02
  12   6   2       22.42       23.78       12.35 o   0.5007E-02
 -12   7   2      280.85      253.54       23.43 o   0.6575E-03
 -11   7   2      557.35      569.88       28.96 o   0.2430E-03
 -10   7   2      461.43      465.19       24.84 o   0.3297E-03
  -9   7   2      765.51      800.61       32.34 o   0.1449E-03
  -8   7   2      541.60      627.84       24.72 o   0.2267E-03
  -7   7   2        8.14       11.38        7.01 o   0.1445E-01
  -6   7   2      963.08     1092.00       29.39 o   0.8557E-04
  -5   7   2      806.66      884.69       20.96 o   0.1262E-03
  -4   7   2      546.73      570.90       14.94 o   0.2514E-03
  -3   7   2     1402.99     1450.57       38.99 o   0.5192E-04
  -2   7   2     1570.16     1582.12       53.09 o   0.3849E-04
  -1   7   2      107.33      112.82        8.38 o   0.2602E-02
   0   7   2     3925.95     3476.73      126.91 o   0.7811E-05
   1   7   2     1008.38     1054.57       35.77 o   0.9097E-04
   2   7   2      345.42      342.48       12.06 o   0.5444E-03
   3   7   2     1432.86     1543.35       39.39 o   0.4800E-04
   4   7   2     2895.85     2861.30       65.59 o   0.1336E-04
   5   7   2       19.55       13.88        4.81 o   0.1634E-01
   6   7   2      882.71      897.72       26.71 o   0.1121E-03
   7   7   2      440.71      442.28       16.93 o   0.3739E-03
   8   7   2      320.43      303.45       15.06 o   0.6309E-03
   9   7   2      896.03      906.05       35.47 o   0.1101E-03
  10   7   2      531.74      506.38       21.54 o   0.2858E-03
  11   7   2       80.33       61.60       11.27 o   0.3404E-02
  12   7   2      172.63      191.32       25.80 o   0.7838E-03
 -12   8   2       36.57       48.12       24.99 o   0.1384E-02
 -11   8   2      205.38      188.52       20.04 o   0.9594E-03
 -10   8   2     1014.61     1028.95       41.15 o   0.8983E-04
  -9   8   2      246.97      229.10       17.99 o   0.7943E-03
  -8   8   2      493.58      497.05       23.62 o   0.3094E-03
  -7   8   2     1255.73     1327.47       37.61 o   0.6108E-04
  -6   8   2      315.69      353.36       17.31 o   0.5735E-03
  -5   8   2      660.47      767.69       21.84 o   0.1711E-03
  -4   8   2     5705.86     5883.10      149.35 o   0.3504E-05
  -3   8   2      262.88      247.80       11.42 o   0.7719E-03
  -2   8   2      615.06      602.74       23.84 o   0.1868E-03
  -1   8   2     4120.56     4420.12      133.50 o   0.6227E-05
   0   8   2     2639.54     2388.02       70.48 o   0.1690E-04
   1   8   2     1107.05     1253.97       31.48 o   0.6760E-04
   2   8   2     2539.68     2345.91       84.00 o   0.1750E-04
   3   8   2      957.21      962.47       27.74 o   0.1064E-03
   4   8   2     1334.70     1353.14       37.53 o   0.5537E-04
   5   8   2     3896.42     4266.76      100.57 o   0.6909E-05
   6   8   2     1376.04     1341.50       38.72 o   0.5446E-04
   7   8   2      733.79      747.07       24.08 o   0.1600E-03
   8   8   2      767.25      796.26       25.53 o   0.1513E-03
   9   8   2      330.02      294.21       16.33 o   0.6309E-03
  10   8   2      450.67      492.31       24.62 o   0.3212E-03
  11   8   2     1019.63     1121.05       61.48 o   0.7199E-04
 -11   9   2      178.98      170.37       19.30 o   0.1078E-02
 -10   9   2       80.65       71.91       15.48 o   0.2367E-02
  -9   9   2      229.81      195.79       18.85 o   0.9353E-03
  -8   9   2      580.82      539.77       26.72 o   0.2463E-03
  -7   9   2        9.38        2.82        7.32 o   0.1513E-01
  -6   9   2      450.28      474.95       17.67 o   0.3353E-03
  -5   9   2     3221.81     3420.63       86.80 o   0.1018E-04
  -4   9   2       33.46       15.58        6.56 o   0.1245E-01
  -3   9   2      158.62      168.31        9.29 o   0.1557E-02
  -2   9   2      207.35      274.23       10.11 o   0.9430E-03
  -1   9   2       -7.31       10.12        8.73 o   0.1019E-01
   0   9   2     3795.96     3615.81      100.28 o   0.7971E-05
   1   9   2      822.28      922.56       24.79 o   0.1145E-03
   2   9   2       78.20       72.07        6.62 o   0.3729E-02
   3   9   2      223.21      250.88       10.32 o   0.8217E-03
   4   9   2     1114.01     1095.50       32.35 o   0.8518E-04
   5   9   2       -5.14        0.09        9.82 o   0.9965E-02
   6   9   2      203.20      210.56       11.78 o   0.1119E-02
   7   9   2      385.37      395.18       16.21 o   0.4575E-03
   8   9   2      110.24       97.69       11.13 o   0.2407E-02
   9   9   2      427.68      409.76       23.25 o   0.3762E-03
  10   9   2      167.29      163.63       17.95 o   0.1189E-02
  11   9   2       13.18        9.56       22.99 o   0.1813E-02
 -11  10   2       14.91        3.39       15.40 o   0.3982E-02
 -10  10   2       50.27       63.45       14.85 o   0.2923E-02
  -9  10   2      478.47      497.79       25.50 o   0.3061E-03
  -8  10   2       11.81        7.16        8.93 o   0.1036E-01
  -7  10   2       81.77       70.82       12.11 o   0.2911E-02
  -6  10   2       20.49       18.20        7.63 o   0.9659E-02
  -5  10   2      303.50      282.38       14.24 o   0.6715E-03
  -4  10   2       65.04       72.56        7.95 o   0.4711E-02
  -3  10   2      136.26      146.54       11.23 o   0.1603E-02
  -2  10   2      180.19      212.89       10.00 o   0.1197E-02
  -1  10   2       63.12       44.84        6.58 o   0.5078E-02
   0  10   2      187.26      163.37       10.22 o   0.1530E-02
   1  10   2       -1.45        1.74        4.15 o   0.2564E-02
   2  10   2        8.44        5.51        5.30 o   0.2297E-01
   3  10   2      153.66      131.64       11.71 o   0.1764E-02
   4  10   2       50.10       63.99        7.17 o   0.4992E-02
   5  10   2       -6.55       10.66       15.91 o   0.8008E-03
   6  10   2      195.74      205.16       15.08 o   0.1099E-02
   7  10   2      160.42      188.19       15.27 o   0.1209E-02
   8  10   2      187.94      206.47       16.87 o   0.9815E-03
   9  10   2      121.24      128.95       16.22 o   0.1571E-02
  10  10   2      -20.49        4.99       21.14 o   0.2127E-02
 -11  11   2      182.20      190.68       31.83 o   0.6258E-03
 -10  11   2       14.02       23.79       14.37 o   0.4095E-02
  -9  11   2       90.37       67.67       15.69 o   0.2308E-02
  -8  11   2        4.80        7.53       14.55 o   0.7006E-03
  -7  11   2        0.21       15.20        3.03 o   0.8287E-03
  -6  11   2      107.83       93.51       10.75 o   0.2422E-02
  -5  11   2      327.21      351.88       15.39 o   0.5582E-03
  -4  11   2        7.90       11.72       13.44 o   0.4819E-02
  -3  11   2       22.48       23.18        6.44 o   0.1029E-01
  -2  11   2      340.76      404.00       14.13 o   0.4804E-03
  -1  11   2       -2.29        4.63        7.16 o   0.1383E-02
   0  11   2      297.40      324.68       16.71 o   0.5613E-03
   1  11   2      811.88      842.54       31.86 o   0.1244E-03
   2  11   2       -2.57        0.13        8.81 o   0.1029E-02
   3  11   2       90.37       76.16       10.74 o   0.3110E-02
   4  11   2      519.22      558.57       23.39 o   0.2560E-03
   5  11   2       14.19       34.07       10.47 o   0.5835E-02
   6  11   2      629.65      648.03       27.10 o   0.1933E-03
   7  11   2       34.64       26.44       12.44 o   0.4363E-02
   8  11   2       66.42       82.91       14.20 o   0.2448E-02
   9  11   2      291.82      288.25       33.84 o   0.4363E-03
  10  11   2       84.15       90.29       25.88 o   0.1124E-02
 -10  12   2      483.25      448.75       37.45 o   0.2680E-03
  -9  12   2      161.62      148.19       18.80 o   0.1251E-02
  -8  12   2      147.07      132.55       16.89 o   0.1488E-02
  -7  12   2      360.02      350.14       17.81 o   0.5252E-03
  -6  12   2      223.38      221.03       17.16 o   0.9077E-03
  -5  12   2      279.00      256.39       17.67 o   0.7384E-03
  -4  12   2     1854.34     1791.54       94.67 o   0.2757E-04
  -3  12   2       -1.29        7.64        6.37 o   0.9740E-03
  -2  12   2      414.38      418.70       20.03 o   0.3972E-03
  -1  12   2      741.12      775.36       30.14 o   0.1511E-03
   0  12   2     1073.20     1100.36       40.68 o   0.7591E-04
   1  12   2     1296.30     1342.11       47.75 o   0.5348E-04
   2  12   2      373.83      407.22       19.84 o   0.4443E-03
   3  12   2        8.52        5.53        8.93 o   0.1080E-01
   4  12   2      344.82      304.14       19.37 o   0.5571E-03
   5  12   2      979.93     1031.22       55.05 o   0.7899E-04
   6  12   2      344.58      342.89       20.31 o   0.5103E-03
   7  12   2      586.18      628.03       22.81 o   0.2283E-03
   8  12   2       41.95       48.53       14.37 o   0.3251E-02
   9  12   2      100.22       93.14       26.04 o   0.1091E-02
  -9  13   2      309.26      272.08       30.86 o   0.5050E-03
  -8  13   2      294.79      304.00       21.14 o   0.5950E-03
  -7  13   2       18.16        5.19       11.88 o   0.6114E-02
  -6  13   2      287.92      308.73       19.54 o   0.6304E-03
  -5  13   2     1186.40     1186.14       66.95 o   0.5989E-04
  -4  13   2      387.05      395.19       20.89 o   0.4396E-03
  -3  13   2      318.22      332.56       18.19 o   0.5838E-03
  -2  13   2      199.84      205.46       15.15 o   0.1115E-02
  -1  13   2       18.81        4.40        9.64 o   0.8778E-02
   0  13   2     2578.90     2779.82       88.05 o   0.1500E-04
   1  13   2       51.07       60.02       12.67 o   0.3373E-02
   2  13   2        6.91       12.81       18.81 o   0.6017E-03
   3  13   2      224.99      227.33       16.88 o   0.9071E-03
   4  13   2      411.61      408.07       22.42 o   0.4070E-03
   5  13   2      118.46      105.93       22.82 o   0.1193E-02
   6  13   2      392.12      394.55       22.58 o   0.4327E-03
   7  13   2      403.89      369.62       23.59 o   0.4331E-03
   8  13   2       40.34       62.05       24.11 o   0.1397E-02
   9  13   2       70.88       97.92       26.92 o   0.1050E-02
  -9  14   2      162.91      130.65       24.27 o   0.9968E-03
  -8  14   2       14.43       19.96       13.62 o   0.4443E-02
  -7  14   2       -3.01        1.85       14.38 o   0.4529E-03
  -6  14   2       77.84       86.85       13.72 o   0.2529E-02
  -5  14   2       63.77       53.52       12.55 o   0.3239E-02
  -4  14   2       -2.13        4.81       10.80 o   0.5645E-03
  -3  14   2      -10.81        0.29        9.12 o   0.1080E-01
  -2  14   2      -11.97        0.01        9.24 o   0.1064E-01
  -1  14   2      217.80      222.09       17.11 o   0.9139E-03
   0  14   2        9.60       19.31       10.83 o   0.6329E-02
   1  14   2       80.61       67.53       13.06 o   0.2696E-02
   2  14   2       -9.40        0.05       10.32 o   0.8831E-02
   3  14   2       49.87       66.33       13.02 o   0.2867E-02
   4  14   2       -3.01        4.51       14.57 o   0.4410E-03
   5  14   2       -2.57       12.38       20.55 o   0.1479E-03
   6  14   2      112.40      118.06       16.57 o   0.1692E-02
   7  14   2       63.53       61.65       16.14 o   0.2425E-02
   8  14   2       15.75       43.47       24.59 o   0.1443E-02
  -8  15   2       31.06       11.56       13.82 o   0.4346E-02
  -7  15   2      -11.41        0.39       18.08 o   0.2983E-02
  -6  15   2      256.94      231.69       20.36 o   0.7785E-03
  -5  15   2      215.03      206.92       18.64 o   0.9260E-03
  -4  15   2       17.56       34.24       11.64 o   0.5139E-02
  -3  15   2       97.93      118.02       13.74 o   0.2028E-02
  -2  15   2      246.49      269.15       17.91 o   0.7504E-03
  -1  15   2       17.44       15.53       11.02 o   0.6265E-02
   0  15   2      192.56      207.55       16.94 o   0.1049E-02
   1  15   2      461.60      447.13       24.87 o   0.3260E-03
   2  15   2      178.54      194.49       17.07 o   0.1048E-02
   3  15   2       35.88       51.51       13.42 o   0.3664E-02
   4  15   2      221.21      212.85       19.27 o   0.8925E-03
   5  15   2       21.54        0.97       19.93 o   0.2422E-02
   6  15   2      613.69      560.81       44.85 o   0.1778E-03
   7  15   2        2.93       16.54       18.05 o   0.2781E-03
  -6  16   2      112.88       93.68       16.74 o   0.1815E-02
  -5  16   2       61.64       65.01       14.15 o   0.2747E-02
  -4  16   2      425.67      435.63       24.04 o   0.3548E-03
  -3  16   2       71.73       77.06       14.20 o   0.2650E-02
  -2  16   2       67.19       78.18       13.23 o   0.2719E-02
  -1  16   2      103.59       90.26       14.62 o   0.2143E-02
   0  16   2      563.86      613.99       28.47 o   0.2095E-03
   1  16   2      720.98      738.37       33.61 o   0.1529E-03
   2  16   2      338.19      281.31       22.73 o   0.6021E-03
   3  16   2        8.60        1.91       12.87 o   0.5795E-02
   4  16   2        9.64        9.05       18.97 o   0.2650E-02
   5  16   2      470.64      457.77       39.06 o   0.2481E-03
   6  16   2       86.20       83.58       17.16 o   0.1928E-02
   7  16   2      384.40      342.81       35.44 o   0.3591E-03
  -4  17   2       11.41       17.27       18.65 o   0.2621E-02
  -3  17   2       22.18        1.29       18.48 o   0.2783E-02
  -2  17   2       52.56       66.35       13.89 o   0.2983E-02
  -1  17   2       77.68       91.99       14.46 o   0.2317E-02
   0  17   2      663.20      653.19       32.12 o   0.1726E-03
   1  17   2       64.46       14.29       14.71 o   0.3507E-02
   2  17   2       -2.41        0.30       14.05 o   0.3801E-03
   3  17   2       38.30       24.77       15.83 o   0.3224E-02
   4  17   2      110.35      131.26       24.51 o   0.1027E-02
   5  17   2      -20.98       15.51       20.90 o   0.2089E-02
   0  18   2       83.42       94.67       25.88 o   0.1100E-02
   1  18   2        4.50        1.31       35.00 o   0.5396E-04
   2  18   2       55.29       54.01       27.33 o   0.1132E-02
   3  18   2       11.65        6.14       26.68 o   0.5060E-03
 -12   1   3       -7.31        2.22       25.81 o   0.3409E-03
 -11   1   3      453.28      496.04       25.01 o   0.3109E-03
 -10   1   3     1755.65     1749.37       62.57 o   0.3456E-04
  -9   1   3      177.05      119.77       14.75 o   0.1508E-02
  -8   1   3     2523.12     2735.87       84.28 o   0.1560E-04
  -7   1   3      867.03      976.49       22.72 o   0.1078E-03
  -6   1   3      356.82      392.33       11.40 o   0.4737E-03
  -5   1   3     6663.70     6659.30      150.41 o   0.2690E-05
  -4   1   3     1996.55     2287.59       46.53 o   0.2264E-04
  -3   1   3     7426.65     7808.13      191.91 o   0.1948E-05
  -2   1   3     5625.48     5809.24      126.53 o   0.3376E-05
  -1   1   3     2248.57     2198.22       59.73 o   0.2234E-04
   0   1   3     1508.86     1288.45       34.46 o   0.5906E-04
   1   1   3     9623.84     8064.19      187.92 o   0.1526E-05
   2   1   3      677.31      535.64       14.58 o   0.2131E-03
   3   1   3      265.12      297.78        7.17 o   0.9053E-03
   4   1   3     5040.04     4310.86       99.20 o   0.5136E-05
   5   1   3      987.22      856.14       28.05 o   0.1255E-03
   6   1   3       25.54       21.48        5.62 o   0.1598E-01
   7   1   3     2650.55     2522.09       60.74 o   0.1600E-04
   8   1   3      128.01      121.22        9.72 o   0.2106E-02
   9   1   3       30.70        1.70        8.36 o   0.1055E-01
  10   1   3      374.62      366.49       15.58 o   0.4840E-03
  11   1   3      820.48      792.99       25.31 o   0.1498E-03
  12   1   3      232.91      198.05       17.55 o   0.9621E-03
 -12   2   3      661.51      649.60       31.97 o   0.1810E-03
 -11   2   3      515.52      494.67       26.57 o   0.2950E-03
 -10   2   3      269.19      261.39       18.68 o   0.6889E-03
  -9   2   3     4913.76     4792.07      159.32 o   0.4994E-05
  -8   2   3      200.20      172.48       14.52 o   0.1218E-02
  -7   2   3     1905.16     2013.37       52.76 o   0.2813E-04
  -6   2   3     2521.70     2939.46       58.94 o   0.1412E-04
  -5   2   3      861.13     1018.24       21.97 o   0.1156E-03
  -4   2   3     4677.84     5027.16      106.13 o   0.5063E-05
  -3   2   3     1022.74     1354.47       28.66 o   0.6185E-04
  -2   2   3      671.58      650.80       19.70 o   0.1979E-03
  -1   2   3     4163.72     3873.07      109.16 o   0.6679E-05
   0   2   3    11180.95     9205.23      284.82 o   0.1150E-05
   1   2   3      964.69      948.43       26.39 o   0.1020E-03
   2   2   3       49.59       32.19        3.24 o   0.1111E-01
   3   2   3       23.13       28.40        2.47 o   0.1399E-01
   4   2   3     4067.72     3346.12       89.25 o   0.8816E-05
   5   2   3     3483.75     2973.48       77.29 o   0.1141E-04
   6   2   3     7770.33     7166.64      193.74 o   0.2110E-05
   7   2   3      788.78      795.22       21.74 o   0.1400E-03
   8   2   3      482.73      535.85       16.18 o   0.2924E-03
   9   2   3     4348.23     4304.30       98.11 o   0.6427E-05
  10   2   3       -0.34        0.96        2.95 o   0.8921E-03
  11   2   3      449.50      445.35       21.13 o   0.3680E-03
  12   2   3      192.43      202.68       16.74 o   0.9988E-03
 -12   3   3       21.90       25.36       14.09 o   0.4107E-02
 -11   3   3      307.17      325.77       21.13 o   0.5445E-03
 -10   3   3      819.68      731.83       34.50 o   0.1470E-03
  -9   3   3       95.24       96.92       12.76 o   0.2423E-02
  -8   3   3      918.13      949.18       35.12 o   0.1058E-03
  -7   3   3       14.17       15.16        6.21 o   0.1294E-01
  -6   3   3       76.73       78.01        5.67 o   0.3995E-02
  -5   3   3     2349.51     2475.44       54.83 o   0.1893E-04
  -4   3   3     3172.67     3717.04       83.53 o   0.8884E-05
  -3   3   3       16.90       31.25        2.78 o   0.1689E-01
  -2   3   3     4826.06     4540.90      126.56 o   0.4833E-05
  -1   3   3       33.49       18.43        3.57 o   0.1094E-01
   0   3   3      336.05      299.62       11.28 o   0.6167E-03
   1   3   3     2317.44     1877.51       52.49 o   0.2364E-04
   2   3   3     3146.90     2887.84       70.68 o   0.1287E-04
   3   3   3      598.28      583.27       14.97 o   0.2218E-03
   4   3   3      854.76      887.44       20.85 o   0.1158E-03
   5   3   3     2193.73     2078.13       49.83 o   0.2546E-04
   6   3   3      358.54      339.50       12.55 o   0.5627E-03
   7   3   3     2295.86     2263.74       61.09 o   0.2119E-04
   8   3   3       26.40       33.64        7.45 o   0.7440E-02
   9   3   3      166.47      128.18       12.89 o   0.1652E-02
  10   3   3      324.39      313.80       17.21 o   0.6039E-03
  11   3   3      441.57      438.32       20.85 o   0.3929E-03
  12   3   3       49.67       34.85       12.75 o   0.3923E-02
 -12   4   3       -3.82        0.59       17.96 o   0.3678E-03
 -11   4   3        8.64        0.02       12.75 o   0.5925E-02
 -10   4   3       36.41       34.44       12.66 o   0.4339E-02
  -9   4   3      -16.92        0.20        9.06 o   0.1050E-01
  -8   4   3       -8.28        0.74        8.10 o   0.1374E-01
  -7   4   3      110.21      116.90        8.76 o   0.2453E-02
  -6   4   3      114.22      144.71        6.92 o   0.2031E-02
  -5   4   3       24.79       27.54        4.29 o   0.1259E-01
  -4   4   3       -3.11        1.42        3.71 o   0.4808E-01
  -3   4   3       10.91        7.20        2.90 o   0.2857E-01
  -2   4   3      313.44      367.36       11.24 o   0.6650E-03
  -1   4   3      122.05      107.13        6.52 o   0.3448E-02
   0   4   3       92.26      111.53        5.95 o   0.3873E-02
   1   4   3        3.46        0.45        3.95 o   0.3130E-01
   2   4   3       11.65        8.85        3.93 o   0.2010E-01
   3   4   3     1109.73     1044.05       26.15 o   0.8725E-04
   4   4   3      279.39      262.94       10.48 o   0.7428E-03
   5   4   3      385.90      420.82       13.87 o   0.4043E-03
   6   4   3      282.49      302.95       12.56 o   0.6740E-03
   7   4   3      228.43      214.53       13.10 o   0.9588E-03
   8   4   3     1249.89     1297.88       45.01 o   0.5967E-04
   9   4   3       45.01       23.86        9.48 o   0.6336E-02
  10   4   3       15.86       10.58       10.43 o   0.7545E-02
  11   4   3       15.19        1.60       11.57 o   0.6708E-02
  12   4   3        3.46        2.73       16.05 o   0.4165E-03
 -12   5   3       -2.77        2.27       16.21 o   0.3282E-03
 -11   5   3      236.77      205.30       19.39 o   0.8730E-03
 -10   5   3     1230.28     1280.57       46.77 o   0.6141E-04
  -9   5   3      130.72       94.65       13.99 o   0.1987E-02
  -8   5   3      340.24      359.08       18.64 o   0.4974E-03
  -7   5   3      639.87      692.01       21.91 o   0.2016E-03
  -6   5   3       77.70       92.81        6.15 o   0.3716E-02
  -5   5   3     1079.27     1230.34       30.89 o   0.6730E-04
  -4   5   3      502.22      619.57       14.27 o   0.2440E-03
  -3   5   3      155.13      203.93        6.70 o   0.1549E-02
  -2   5   3      957.78     1192.53       27.66 o   0.8405E-04
  -1   5   3      982.45     1106.95       28.19 o   0.8662E-04
   0   5   3       73.83       49.85        5.39 o   0.4849E-02
   1   5   3     1178.88     1042.33       40.44 o   0.6172E-04
   2   5   3      397.02      447.37       16.34 o   0.4534E-03
   3   5   3     1073.05      944.14       29.71 o   0.9174E-04
   4   5   3     1492.80     1477.22       34.86 o   0.4535E-04
   5   5   3     1532.17     1608.31       41.60 o   0.4369E-04
   6   5   3      177.88      163.17       10.68 o   0.1454E-02
   7   5   3      253.19      259.04       13.42 o   0.7508E-03
   8   5   3       18.24       19.48        8.41 o   0.7759E-02
   9   5   3       49.19       33.80        9.33 o   0.5691E-02
  10   5   3      484.54      502.15       20.51 o   0.3122E-03
  11   5   3      730.95      785.71       27.25 o   0.1590E-03
  12   5   3       91.97       70.89       14.29 o   0.2541E-02
 -12   6   3      420.21      372.14       26.06 o   0.3959E-03
 -11   6   3      293.83      315.27       21.41 o   0.5883E-03
 -10   6   3      753.98      745.94       32.93 o   0.1532E-03
  -9   6   3     2565.24     2420.65       87.18 o   0.1857E-04
  -8   6   3       25.36       26.54        9.95 o   0.6238E-02
  -7   6   3     1369.80     1228.28       40.10 o   0.5946E-04
  -6   6   3     4114.94     4324.50      109.35 o   0.6534E-05
  -5   6   3      357.72      391.39       12.01 o   0.5019E-03
  -4   6   3     2698.17     3014.87       62.79 o   0.1458E-04
  -3   6   3     2675.08     2875.95       62.04 o   0.1426E-04
  -2   6   3      381.91      391.50       16.49 o   0.4120E-03
  -1   6   3     2094.08     1694.39       69.57 o   0.2687E-04
   0   6   3     6394.67     5678.17      204.51 o   0.3207E-05
   1   6   3      899.68      766.32       32.48 o   0.1176E-03
   2   6   3     2410.37     2185.03       79.40 o   0.1919E-04
   3   6   3     1759.06     1931.14       59.08 o   0.2791E-04
   4   6   3     2176.17     2247.32       49.93 o   0.2255E-04
   5   6   3     1980.81     1962.05       52.82 o   0.2655E-04
   6   6   3     6491.78     6450.39      165.62 o   0.2829E-05
   7   6   3       90.95      119.05        9.44 o   0.2417E-02
   8   6   3       11.52       21.67        8.20 o   0.9574E-02
   9   6   3     2327.07     2418.86       64.10 o   0.2006E-04
  10   6   3       58.35       62.78       10.82 o   0.3785E-02
  11   6   3      444.28      473.17       25.71 o   0.3173E-03
  12   6   3      156.40      147.61       26.68 o   0.8461E-03
 -12   7   3       -7.72        3.88       43.15 o   0.6864E-04
 -11   7   3      811.12      795.75       35.75 o   0.1403E-03
 -10   7   3      593.76      505.28       28.71 o   0.2661E-03
  -9   7   3       53.36       53.54       12.42 o   0.3518E-02
  -8   7   3     1553.55     1612.84       45.59 o   0.4306E-04
  -7   7   3      439.03      473.17       17.45 o   0.3675E-03
  -6   7   3       19.21       24.35        5.91 o   0.1257E-01
  -5   7   3     2800.89     2714.68       75.54 o   0.1531E-04
  -4   7   3      888.55     1025.65       26.61 o   0.9675E-04
  -3   7   3     1216.29     1238.29       34.42 o   0.6455E-04
  -2   7   3     2518.42     2584.48       83.21 o   0.1739E-04
  -1   7   3     2545.35     2289.87       84.17 o   0.1701E-04
   0   7   3       -6.95        2.11       10.43 o   0.8454E-02
   1   7   3     1335.92     1207.14       46.46 o   0.6194E-04
   2   7   3     4293.24     3714.96      138.99 o   0.6876E-05
   3   7   3      948.91      939.35       34.18 o   0.9723E-04
   4   7   3      975.73     1033.61       24.26 o   0.9090E-04
   5   7   3     1634.88     1688.99       44.47 o   0.3645E-04
   6   7   3      163.17      165.95       10.32 o   0.1444E-02
   7   7   3     2194.89     2309.56       59.62 o   0.2225E-04
   8   7   3       19.98       14.46        8.62 o   0.8547E-02
   9   7   3      146.39      112.61       15.86 o   0.1492E-02
  10   7   3      505.48      561.73       26.00 o   0.2498E-03
  11   7   3      302.47      298.64       22.11 o   0.5737E-03
  12   7   3      -23.15        2.86       20.82 o   0.2206E-02
 -12   8   3       90.41       54.82       25.64 o   0.1207E-02
 -11   8   3       12.86        2.16       13.96 o   0.4860E-02
 -10   8   3        7.63        5.00       25.13 o   0.3751E-03
  -9   8   3       63.01       59.88       13.02 o   0.3131E-02
  -8   8   3       74.47       65.42        9.76 o   0.3984E-02
  -7   8   3        1.45        2.63        6.03 o   0.1238E-02
  -6   8   3        5.55        7.13       10.87 o   0.7527E-02
  -5   8   3      130.81      151.71        9.35 o   0.1785E-02
  -4   8   3        1.34        1.57        4.14 o   0.2406E-02
  -3   8   3       -6.40        2.06        7.95 o   0.1457E-01
  -2   8   3       96.84      100.42       13.18 o   0.2058E-02
  -1   8   3      403.93      324.20       18.08 o   0.5256E-03
   0   8   3       35.36       28.22        7.08 o   0.7895E-02
   1   8   3      968.84      770.93       35.49 o   0.1126E-03
   2   8   3      668.26      592.24       26.26 o   0.2145E-03
   3   8   3       35.28       33.90        7.19 o   0.9193E-02
   4   8   3        1.82        1.09        4.86 o   0.2398E-02
   5   8   3      158.81      147.98       12.55 o   0.1476E-02
   6   8   3        1.25        8.16        6.77 o   0.8366E-03
   7   8   3     1399.94     1440.99       49.66 o   0.4999E-04
   8   8   3      175.08      189.36       15.95 o   0.1170E-02
   9   8   3      183.72      150.31       16.94 o   0.1309E-02
  10   8   3       36.25       38.53       14.32 o   0.3486E-02
  11   8   3        3.50        6.10       19.55 o   0.2839E-03
  12   8   3      -16.40        4.44       20.57 o   0.2268E-02
 -11   9   3      146.15      134.40       19.03 o   0.1327E-02
 -10   9   3      457.78      458.16       25.41 o   0.3274E-03
  -9   9   3       34.60       37.93       12.96 o   0.3924E-02
  -8   9   3      131.27       92.70       11.85 o   0.2242E-02
  -7   9   3      555.95      576.53       25.07 o   0.2525E-03
  -6   9   3      384.54      423.00       16.35 o   0.4624E-03
  -5   9   3     1321.12     1417.42       38.68 o   0.5236E-04
  -4   9   3      566.09      606.78       19.38 o   0.2409E-03
  -3   9   3       97.06      107.46        7.80 o   0.3073E-02
  -2   9   3     1978.83     1981.88       67.27 o   0.2738E-04
  -1   9   3       22.42       18.29        7.42 o   0.8919E-02
   0   9   3     1027.35     1113.59       37.63 o   0.8420E-04
   1   9   3     1326.92     1289.84       47.08 o   0.5372E-04
   2   9   3        7.23        4.84       12.85 o   0.5726E-02
   3   9   3      131.28      116.53       10.74 o   0.2183E-02
   4   9   3      799.50      794.83       31.06 o   0.1391E-03
   5   9   3      153.87      137.88       12.96 o   0.1452E-02
   6   9   3      367.24      347.23       19.31 o   0.4774E-03
   7   9   3      327.38      337.70       19.19 o   0.5389E-03
   8   9   3       47.50       53.67       13.00 o   0.3524E-02
   9   9   3      137.63      116.78       16.40 o   0.1580E-02
  10   9   3      239.26      231.69       20.00 o   0.8068E-03
  11   9   3      181.87      197.12       25.80 o   0.7782E-03
 -11  10   3      384.80      374.59       36.81 o   0.3337E-03
 -10  10   3      255.73      238.84       21.14 o   0.7398E-03
  -9  10   3      470.72      429.59       25.00 o   0.3509E-03
  -8  10   3      233.18      234.77       14.79 o   0.9233E-03
  -7  10   3        0.83        3.02        2.79 o   0.9932E-03
  -6  10   3     1299.72     1442.12       38.98 o   0.5473E-04
  -5  10   3      172.15      179.17       11.29 o   0.1321E-02
  -4  10   3      447.33      477.02       21.22 o   0.3277E-03
  -3  10   3      305.80      333.54       24.51 o   0.4922E-03
  -2  10   3      144.10      133.24       11.52 o   0.1878E-02
  -1  10   3     1456.72     1559.97       51.36 o   0.4221E-04
   0  10   3     2192.89     2282.60       74.65 o   0.2057E-04
   1  10   3      550.68      571.27       24.21 o   0.2234E-03
   2  10   3      438.41      367.51       20.57 o   0.4043E-03
   3  10   3      102.31       93.61       10.80 o   0.2951E-02
   4  10   3      198.23      157.34       14.19 o   0.1275E-02
   5  10   3      539.07      535.50       24.14 o   0.2502E-03
   6  10   3     1259.69     1284.62       45.24 o   0.5920E-04
   7  10   3       58.07       57.05       12.99 o   0.3226E-02
   8  10   3       32.47       43.73       13.48 o   0.3710E-02
   9  10   3      519.86      584.55       26.54 o   0.2517E-03
  10  10   3       69.00       57.99       16.05 o   0.2449E-02
 -10  11   3       70.56       25.41       21.78 o   0.1769E-02
  -9  11   3       15.03       25.58       17.84 o   0.2686E-02
  -8  11   3       67.19      111.49       11.84 o   0.2599E-02
  -7  11   3       84.87       79.54       13.10 o   0.2713E-02
  -6  11   3       23.31       21.53       10.18 o   0.6252E-02
  -5  11   3      633.30      675.99       27.81 o   0.1954E-03
  -4  11   3      364.87      401.48       19.25 o   0.4249E-03
  -3  11   3      143.66      116.67       12.12 o   0.1956E-02
  -2  11   3       64.58       62.52        9.49 o   0.3959E-02
  -1  11   3      154.95      155.17       12.73 o   0.1451E-02
   0  11   3        1.21        2.59        6.12 o   0.9955E-03
   1  11   3      217.28      210.97       14.75 o   0.1059E-02
   2  11   3     2010.05     1931.15       69.45 o   0.2582E-04
   3  11   3      553.26      589.47       24.55 o   0.2281E-03
   4  11   3      384.48      347.09       20.01 o   0.4746E-03
   5  11   3      688.35      656.38       29.06 o   0.1969E-03
   6  11   3       25.44       30.24       11.87 o   0.4577E-02
   7  11   3     1375.75     1431.33       49.83 o   0.5162E-04
   8  11   3       14.83       13.69       13.88 o   0.4422E-02
   9  11   3        8.40       17.77       14.31 o   0.4092E-02
  10  11   3      333.45      318.11       29.82 o   0.4566E-03
  -9  12   3      -29.98        2.36       17.12 o   0.3135E-02
  -8  12   3       23.63       31.21       12.96 o   0.4089E-02
  -7  12   3       -0.44        0.16        3.95 o   0.4980E-03
  -6  12   3       -3.58        0.42       13.50 o   0.6105E-03
  -5  12   3        3.82        4.29       13.64 o   0.6370E-03
  -4  12   3        1.29       23.19       10.99 o   0.3281E-03
  -3  12   3      148.52      143.99       13.25 o   0.1526E-02
  -2  12   3        3.58        9.15       11.15 o   0.8887E-03
  -1  12   3       68.51       74.00       10.77 o   0.3414E-02
   0  12   3       -8.60        1.42        8.38 o   0.1290E-01
   1  12   3      180.55      196.10       14.55 o   0.1103E-02
   2  12   3       34.32        9.10       10.27 o   0.6848E-02
   3  12   3      320.35      296.39       18.42 o   0.6251E-03
   4  12   3        7.55        4.61       20.08 o   0.5813E-03
   5  12   3       28.73       42.65       12.55 o   0.4003E-02
   6  12   3        4.46        3.49       17.81 o   0.4365E-03
   7  12   3       50.75       65.44       14.13 o   0.2860E-02
   8  12   3      647.73      697.03       30.38 o   0.1924E-03
   9  12   3        0.80        7.43        5.03 o   0.3055E-03
  -9  13   3       36.73       18.32       20.41 o   0.2122E-02
  -8  13   3       31.91       28.56       13.74 o   0.3931E-02
  -7  13   3      537.66      568.12       27.70 o   0.2447E-03
  -6  13   3       73.34       58.83       13.31 o   0.2919E-02
  -5  13   3       50.39       63.04       18.73 o   0.1976E-02
  -4  13   3      169.46      168.18       15.25 o   0.1306E-02
  -3  13   3       25.24       31.25       10.14 o   0.5764E-02
  -2  13   3     1084.37     1193.66       41.60 o   0.7318E-04
  -1  13   3      350.61      357.67       19.96 o   0.5036E-03
   0  13   3        3.90       10.03       13.97 o   0.6165E-03
   1  13   3      540.20      544.31       25.78 o   0.2566E-03
   2  13   3      129.84      104.08       13.92 o   0.2021E-02
   3  13   3       27.85       28.52       11.03 o   0.5441E-02
   4  13   3      360.97      330.80       21.37 o   0.4942E-03
   5  13   3      334.09      345.62       31.67 o   0.3827E-03
   6  13   3       34.72       25.95       14.30 o   0.3529E-02
   7  13   3       -9.68        7.17       13.53 o   0.5030E-02
   8  13   3       32.35       38.61       15.30 o   0.3166E-02
  -8  14   3       30.90       33.27       14.52 o   0.3549E-02
  -7  14   3      110.55       86.41       15.86 o   0.2096E-02
  -6  14   3      853.51      932.25       54.73 o   0.9672E-04
  -5  14   3      241.27      209.74       18.64 o   0.8691E-03
  -4  14   3      442.75      459.00       23.61 o   0.3460E-03
  -3  14   3      281.69      281.07       18.35 o   0.7289E-03
  -2  14   3      510.14      533.58       25.18 o   0.2811E-03
  -1  14   3      348.72      360.16       20.76 o   0.5084E-03
   0  14   3     1183.50     1255.82       45.71 o   0.6263E-04
   1  14   3      250.59      227.32       18.81 o   0.7548E-03
   2  14   3      531.96      509.84       26.57 o   0.2678E-03
   3  14   3      514.76      488.83       26.00 o   0.3112E-03
   4  14   3      274.06      226.24       29.82 o   0.5499E-03
   5  14   3      468.63      464.67       37.37 o   0.2622E-03
   6  14   3      817.71      775.83       35.76 o   0.1353E-03
   7  14   3       37.77       48.37       15.68 o   0.2961E-02
  -8  15   3       88.65       43.66       24.67 o   0.1347E-02
  -7  15   3      221.17      168.46       29.66 o   0.6813E-03
  -6  15   3       25.60        0.53       12.87 o   0.5398E-02
  -5  15   3      313.16      321.90       21.63 o   0.5643E-03
  -4  15   3      188.79      186.58       17.43 o   0.1026E-02
  -3  15   3       -7.88        6.93       20.95 o   0.5541E-03
  -2  15   3      254.33      232.36       18.34 o   0.8591E-03
  -1  15   3      343.13      364.28       21.01 o   0.4957E-03
   0  15   3       -1.89        0.13       10.88 o   0.4960E-03
   1  15   3      167.85      170.68       17.01 o   0.1217E-02
   2  15   3      653.15      671.67       30.74 o   0.1801E-03
   3  15   3       63.81       62.40       14.27 o   0.2672E-02
   4  15   3      127.79       94.29       24.43 o   0.1089E-02
   5  15   3      241.19      200.72       30.38 o   0.6044E-03
   6  15   3       37.61       28.36       16.68 o   0.2748E-02
   7  15   3      229.37      223.44       29.25 o   0.5946E-03
  -6  16   3      101.63       61.88       16.54 o   0.2165E-02
  -5  16   3       19.01        9.62       13.28 o   0.4955E-02
  -4  16   3       -6.31        8.92       21.22 o   0.4335E-03
  -3  16   3      -18.04        7.49       11.23 o   0.6673E-02
  -2  16   3       31.06       26.50       12.71 o   0.4509E-02
  -1  16   3       -4.58       10.36       17.35 o   0.4710E-03
   0  16   3       -9.80        1.39       11.88 o   0.6620E-02
   1  16   3       36.37       25.15       13.79 o   0.3805E-02
   2  16   3       19.85       18.30       13.02 o   0.4739E-02
   3  16   3       -7.43        7.68       24.38 o   0.3877E-03
   4  16   3       -2.17        0.06       20.80 o   0.1007E-03
   5  16   3        7.31        7.99       41.71 o   0.7067E-04
   6  16   3       13.10        2.67       25.88 o   0.1466E-02
  -5  17   3      -18.65        2.55       18.81 o   0.2701E-02
  -4  17   3       93.23       98.65       21.38 o   0.1429E-02
  -3  17   3       24.87       23.63       13.26 o   0.4308E-02
  -2  17   3      145.11      180.92       17.25 o   0.1175E-02
  -1  17   3       -0.36        1.06        4.29 o   0.4227E-03
   0  17   3        6.71        9.24       24.40 o   0.3489E-03
   1  17   3      264.33      257.16       21.49 o   0.6710E-03
   2  17   3        7.27        3.46       26.24 o   0.3281E-03
   3  17   3        9.93        7.52       14.27 o   0.4596E-02
   4  17   3      102.31       77.75       25.24 o   0.1163E-02
  -3  18   3      -14.63        5.79       17.68 o   0.3052E-02
  -2  18   3       38.09       80.07       19.69 o   0.1856E-02
  -1  18   3       80.69       90.84       20.33 o   0.1594E-02
   0  18   3      412.77      349.69       33.84 o   0.3487E-03
   1  18   3       58.19       17.07       20.49 o   0.2032E-02
   2  18   3       81.90       72.25       16.74 o   0.2096E-02
   3  18   3       30.06       25.94       24.67 o   0.1511E-02
 -12   0   4      231.86      194.27       29.33 o   0.6539E-03
 -11   0   4     1834.17     1743.52       93.23 o   0.2900E-04
 -10   0   4      232.99      263.54       24.83 o   0.6546E-03
  -9   0   4     1696.66     1754.13       84.47 o   0.3204E-04
  -8   0   4     1938.73     2129.40       93.55 o   0.2277E-04
  -7   0   4      116.09      119.03       10.23 o   0.2234E-02
  -6   0   4     3639.88     3628.82      118.64 o   0.8398E-05
  -5   0   4     8783.14     8785.75      279.71 o   0.1435E-05
  -4   0   4       15.55       36.27        4.19 o   0.9191E-02
  -3   0   4       92.06       71.46        7.00 o   0.3600E-02
  -2   0   4    11227.94    10240.57      355.41 o   0.9841E-06
  -1   0   4      913.55      786.82       31.43 o   0.1114E-03
   0   0   4     6129.29     4476.47      155.51 o   0.4070E-05
   1   0   4     6256.27     5025.47      158.83 o   0.3743E-05
   2   0   4     2513.52     1897.32       65.08 o   0.2156E-04
   3   0   4    15685.09    12888.81      395.99 o   0.5649E-06
   4   0   4    13510.21    12004.68      341.62 o   0.7327E-06
   5   0   4      824.15      849.17       24.14 o   0.1177E-03
   6   0   4       43.92       33.24        7.64 o   0.5236E-02
   7   0   4     5247.54     5083.70      135.52 o   0.4375E-05
   8   0   4     2171.43     2166.83       72.82 o   0.2188E-04
   9   0   4      208.72      188.82       17.32 o   0.9282E-03
  10   0   4     1297.02     1203.70       48.76 o   0.6061E-04
  11   0   4      190.59      193.23       19.55 o   0.1002E-02
  12   0   4      342.05      354.81       24.64 o   0.4512E-03
 -12   1   4      280.24      241.67       21.69 o   0.6842E-03
 -11   1   4       17.16        0.03       12.79 o   0.5690E-02
 -10   1   4     1296.18     1305.91       48.59 o   0.6076E-04
  -9   1   4     1387.96     1424.26       50.41 o   0.5082E-04
  -8   1   4       45.93       54.16        9.80 o   0.4831E-02
  -7   1   4      145.08      129.20        7.87 o   0.1945E-02
  -6   1   4     2308.54     2420.68       54.41 o   0.2039E-04
  -5   1   4      859.54      933.58       22.20 o   0.1295E-03
  -4   1   4     4058.31     4634.48      106.42 o   0.5780E-05
  -3   1   4     1420.09     1467.10       33.73 o   0.4666E-04
  -2   1   4     2029.34     2090.04       46.98 o   0.2673E-04
  -1   1   4     6424.81     5478.79      167.77 o   0.3330E-05
   0   1   4    11080.02     8592.26      244.67 o   0.1276E-05
   1   1   4     1125.56      869.41       26.60 o   0.9322E-04
   2   1   4    10461.31     8079.87      206.74 o   0.1387E-05
   3   1   4      151.20       94.75        5.47 o   0.2504E-02
   4   1   4      283.19      223.12        8.44 o   0.9289E-03
   5   1   4     2429.07     2379.89       49.41 o   0.1862E-04
   6   1   4     3977.75     3770.25       88.68 o   0.7864E-05
   7   1   4     2237.37     2173.45       59.97 o   0.2283E-04
   8   1   4       12.86        4.79        7.21 o   0.1414E-01
   9   1   4      222.54      185.86       12.42 o   0.1214E-02
  10   1   4       15.11        3.09        8.93 o   0.1054E-01
  11   1   4      356.21      367.66       16.59 o   0.4936E-03
  12   1   4      127.10      105.44       13.15 o   0.2084E-02
 -12   2   4       15.91       14.21       13.82 o   0.4487E-02
 -11   2   4       -5.63        4.98       19.83 o   0.4433E-03
 -10   2   4       29.86       19.74       12.02 o   0.5154E-02
  -9   2   4      172.11      179.70       14.55 o   0.1289E-02
  -8   2   4       58.35       71.41       10.20 o   0.3697E-02
  -7   2   4      504.05      515.03       15.45 o   0.3013E-03
  -6   2   4      408.13      475.51       13.02 o   0.3867E-03
  -5   2   4       37.57       27.46        4.64 o   0.1027E-01
  -4   2   4      129.47      141.15        7.59 o   0.1939E-02
  -3   2   4      119.41      103.34        5.92 o   0.2330E-02
  -2   2   4      135.34      168.37        7.39 o   0.1504E-02
  -1   2   4      816.62      704.00       23.77 o   0.1652E-03
   0   2   4      284.26      207.70       10.11 o   0.9866E-03
   1   2   4        0.42        1.29        0.87 o   0.1016E-01
   2   2   4     1029.18      856.13       24.43 o   0.1092E-03
   3   2   4      101.62       94.50        4.72 o   0.3039E-02
   4   2   4        0.08        0.07        0.95 o   0.8501E-02
   5   2   4       85.73       76.12        6.47 o   0.3943E-02
   6   2   4      181.83      165.97        9.71 o   0.1320E-02
   7   2   4      208.64      156.86       10.92 o   0.1436E-02
   8   2   4      131.88      137.03       11.25 o   0.1790E-02
   9   2   4       54.91       52.02        8.73 o   0.4890E-02
  10   2   4       92.93       86.81       10.93 o   0.2814E-02
  11   2   4        0.12        0.07        3.39 o   0.6755E-03
  12   2   4        4.58       12.38       18.85 o   0.3987E-03
 -12   3   4      130.64      144.13       17.42 o   0.1364E-02
 -11   3   4       -4.54        0.80       17.61 o   0.4555E-03
 -10   3   4      265.90      258.16       18.67 o   0.7469E-03
  -9   3   4      744.73      717.56       30.94 o   0.1653E-03
  -8   3   4       -0.20        0.21        2.81 o   0.9871E-03
  -7   3   4      844.13      945.50       22.86 o   0.1115E-03
  -6   3   4      921.50      973.33       24.12 o   0.1079E-03
  -5   3   4       24.19       13.32        3.80 o   0.2354E-01
  -4   3   4      760.02      832.50       22.66 o   0.1290E-03
  -3   3   4     1247.94     1371.64       30.08 o   0.5768E-04
  -2   3   4      261.17      334.58       10.32 o   0.7388E-03
  -1   3   4     1114.95     1035.36       39.18 o   0.7503E-04
   0   3   4     1769.93     1576.72       40.75 o   0.3950E-04
   1   3   4      333.51      344.74        9.95 o   0.7294E-03
   2   3   4    13453.36    10989.96      262.84 o   0.8147E-06
   3   3   4     1238.03      965.57       29.03 o   0.7707E-04
   4   3   4      274.99      260.77        7.47 o   0.8179E-03
   5   3   4     3394.08     3130.92       75.61 o   0.1039E-04
   6   3   4     1293.37     1314.25       31.59 o   0.6196E-04
   7   3   4     1674.72     1767.14       40.32 o   0.3822E-04
   8   3   4        2.75        4.44        8.26 o   0.1244E-02
   9   3   4      171.69      170.88       13.21 o   0.1592E-02
  10   3   4       93.63       91.21       12.47 o   0.2514E-02
  11   3   4      224.28      206.59       16.80 o   0.9196E-03
  12   3   4       67.13       70.92       14.05 o   0.2839E-02
 -12   4   4      -10.17        1.66       13.41 o   0.5284E-02
 -11   4   4     1061.59     1018.74       42.68 o   0.8744E-04
 -10   4   4      614.13      592.33       28.40 o   0.2254E-03
  -9   4   4      213.90      203.16       16.46 o   0.1015E-02
  -8   4   4      789.16      831.18       26.19 o   0.1432E-03
  -7   4   4      838.48      882.94       23.00 o   0.1199E-03
  -6   4   4     1062.75     1205.56       27.25 o   0.7602E-04
  -5   4   4     4134.17     4664.62       94.83 o   0.5800E-05
  -4   4   4      192.72      204.62        9.27 o   0.1266E-02
  -3   4   4       20.55       49.93        3.65 o   0.1018E-01
  -2   4   4     8578.65     7935.72      223.87 o   0.1679E-05
  -1   4   4      120.39      172.78        7.43 o   0.1625E-02
   0   4   4     6471.04     5294.87      169.45 o   0.3277E-05
   1   4   4    10668.74     8761.17      277.57 o   0.1328E-05
   2   4   4     1351.09     1173.15       32.06 o   0.5954E-04
   3   4   4     2131.71     2156.23       49.05 o   0.2339E-04
   4   4   4     1238.03     1093.11       29.20 o   0.7533E-04
   5   4   4      413.48      455.25       12.93 o   0.3754E-03
   6   4   4     1470.14     1406.75       35.38 o   0.5008E-04
   7   4   4     3758.91     3772.99       84.58 o   0.8232E-05
   8   4   4      637.94      656.95       22.69 o   0.2051E-03
   9   4   4       44.55       41.40       10.13 o   0.4843E-02
  10   4   4      475.14      559.25       20.22 o   0.2927E-03
  11   4   4      144.05      161.76       14.63 o   0.1507E-02
  12   4   4      196.54      185.63       21.42 o   0.8954E-03
 -12   5   4       49.27       65.55       15.86 o   0.2577E-02
 -11   5   4       -8.88        0.03       12.28 o   0.6353E-02
 -10   5   4      992.47      912.76       39.92 o   0.1082E-03
  -9   5   4      253.64      246.21       18.07 o   0.7975E-03
  -8   5   4      513.61      641.50       19.59 o   0.2407E-03
  -7   5   4       45.25       74.98        6.43 o   0.4748E-02
  -6   5   4     2173.16     2328.90       51.96 o   0.2233E-04
  -5   5   4      173.52      171.25        8.40 o   0.1648E-02
  -4   5   4     1289.00     1371.68       36.42 o   0.5519E-04
  -3   5   4      808.67      740.39       24.57 o   0.1650E-03
  -2   5   4      177.88      181.47        9.07 o   0.1849E-02
  -1   5   4     7371.52     6733.24      193.01 o   0.2522E-05
   0   5   4     2878.71     2589.48       77.40 o   0.1362E-04
   1   5   4      150.56      132.94        8.67 o   0.1853E-02
   2   5   4     5206.64     4552.85      137.15 o   0.4838E-05
   3   5   4        4.96        4.79        6.68 o   0.1855E-01
   4   5   4      545.30      562.05       21.41 o   0.2485E-03
   5   5   4     2932.45     2921.71       76.52 o   0.1356E-04
   6   5   4     3060.08     2969.40       80.40 o   0.1194E-04
   7   5   4     2171.04     2175.39       58.98 o   0.2244E-04
   8   5   4       17.49       17.14        8.41 o   0.9225E-02
   9   5   4      230.74      239.97       18.07 o   0.8221E-03
  10   5   4       43.92       42.03       14.16 o   0.3205E-02
  11   5   4      565.59      612.32       29.37 o   0.2195E-03
  12   5   4       17.76       16.81       22.82 o   0.1799E-02
 -12   6   4        0.72       15.77        6.95 o   0.1071E-03
 -11   6   4        5.42        4.79       21.26 o   0.3727E-03
 -10   6   4        4.42        1.99       17.92 o   0.4281E-03
  -9   6   4      311.27      306.49       19.01 o   0.6132E-03
  -8   6   4      520.55      573.78       20.07 o   0.2687E-03
  -7   6   4      530.62      564.12       19.58 o   0.2636E-03
  -6   6   4        2.15        2.02        4.82 o   0.2873E-02
  -5   6   4       71.35       69.10        6.33 o   0.4054E-02
  -4   6   4      261.98      300.01        9.79 o   0.7406E-03
  -3   6   4       40.00       48.46        5.79 o   0.6113E-02
  -2   6   4      942.75      893.96       28.25 o   0.1166E-03
  -1   6   4       23.07       22.35        5.01 o   0.1625E-01
   0   6   4       94.43       77.11        6.93 o   0.3297E-02
   1   6   4       19.57       22.85        6.29 o   0.1023E-01
   2   6   4      595.09      516.77       23.84 o   0.2370E-03
   3   6   4      153.42      133.95       10.83 o   0.1762E-02
   4   6   4      232.00      279.46       10.64 o   0.8105E-03
   5   6   4       29.45        3.97        8.05 o   0.1129E-01
   6   6   4      382.67      385.12       19.26 o   0.4703E-03
   7   6   4       11.77        1.36        9.92 o   0.9243E-02
   8   6   4      137.87      149.59       14.84 o   0.1498E-02
   9   6   4      363.71      425.02       21.80 o   0.4018E-03
  10   6   4       29.41       29.86       14.06 o   0.3843E-02
  11   6   4       -6.07        1.63       24.42 o   0.3163E-03
 -12   7   4      206.95      165.11       30.54 o   0.6467E-03
 -11   7   4       30.22       15.59       13.79 o   0.4231E-02
 -10   7   4      264.01      265.42       19.24 o   0.7171E-03
  -9   7   4      656.85      621.76       28.98 o   0.1939E-03
  -8   7   4      100.27       89.70       10.36 o   0.2702E-02
  -7   7   4     2111.68     2283.90       59.36 o   0.2277E-04
  -6   7   4      419.60      465.83       16.55 o   0.3681E-03
  -5   7   4       -3.34        0.22        6.06 o   0.2344E-01
  -4   7   4     2078.41     2210.38       49.58 o   0.2253E-04
  -3   7   4     2262.34     2398.29       62.42 o   0.2056E-04
  -2   7   4     1794.10     1610.75       62.51 o   0.3332E-04
  -1   7   4     3549.15     3308.22      116.12 o   0.9204E-05
   0   7   4     3259.86     3041.34      107.19 o   0.1059E-04
   1   7   4       47.02       65.99        9.20 o   0.4550E-02
   2   7   4     3786.96     3490.39      123.58 o   0.7735E-05
   3   7   4      459.79      416.32       20.12 o   0.3264E-03
   4   7   4       22.66       14.02        5.81 o   0.1352E-01
   5   7   4     2136.63     2186.37       70.02 o   0.2212E-04
   6   7   4      517.33      535.54       23.02 o   0.2505E-03
   7   7   4      544.82      577.62       24.99 o   0.2311E-03
   8   7   4       14.23       13.82       11.19 o   0.6161E-02
   9   7   4      477.63      524.33       24.76 o   0.2977E-03
  10   7   4       89.57       83.00       16.18 o   0.2158E-02
  11   7   4       97.69       74.21       17.23 o   0.1835E-02
 -12   8   4      142.73      104.29       27.41 o   0.9427E-03
 -11   8   4      932.27      867.51       39.68 o   0.1149E-03
 -10   8   4       74.54       68.83       14.52 o   0.2507E-02
  -9   8   4      538.55      538.20       26.14 o   0.2635E-03
  -8   8   4      469.57      493.23       19.34 o   0.3566E-03
  -7   8   4      391.72      445.32       20.03 o   0.3667E-03
  -6   8   4     1983.06     2102.97       55.74 o   0.2557E-04
  -5   8   4     1954.96     2130.95       67.79 o   0.2411E-04
  -4   8   4      384.56      410.01       18.84 o   0.4232E-03
  -3   8   4       45.77       52.21        8.13 o   0.5975E-02
  -2   8   4     2323.65     2386.65       78.21 o   0.1807E-04
  -1   8   4      120.35      156.56       10.83 o   0.1708E-02
   0   8   4     1058.49     1027.94       38.74 o   0.8145E-04
   1   8   4     5599.30     5071.78      181.01 o   0.3955E-05
   2   8   4      216.87      243.73       13.75 o   0.8689E-03
   3   8   4      825.14      756.94       31.60 o   0.1400E-03
   4   8   4     3308.76     3170.96       87.25 o   0.1048E-04
   5   8   4      436.64      475.62       20.37 o   0.3558E-03
   6   8   4      669.47      685.81       27.47 o   0.1807E-03
   7   8   4     1121.82     1146.87       41.69 o   0.7230E-04
   8   8   4        8.00        8.65       23.09 o   0.4636E-03
   9   8   4      300.50      306.88       20.42 o   0.5590E-03
  10   8   4      455.69      511.24       25.58 o   0.2981E-03
  11   8   4       85.43       73.58       22.74 o   0.1371E-02
 -10   9   4      650.26      647.72       43.48 o   0.1637E-03
  -9   9   4      345.74      329.78       29.25 o   0.4415E-03
  -8   9   4      135.70      137.75       14.69 o   0.1634E-02
  -7   9   4       18.04       34.56       10.46 o   0.5282E-02
  -6   9   4      897.67      811.55       36.10 o   0.1202E-03
  -5   9   4       34.20       25.80        9.86 o   0.5907E-02
  -4   9   4      945.29      999.10       36.36 o   0.9964E-04
  -3   9   4       50.79       49.65       12.78 o   0.3362E-02
  -2   9   4     1523.38     1495.16       53.60 o   0.4393E-04
  -1   9   4      489.08      501.77       21.92 o   0.3111E-03
   0   9   4     1698.54     1691.30       59.14 o   0.3307E-04
   1   9   4      238.89      255.41       15.78 o   0.8511E-03
   2   9   4      764.14      758.98       30.29 o   0.1462E-03
   3   9   4      764.38      648.61       30.32 o   0.1674E-03
   4   9   4       85.39       83.93       10.66 o   0.2950E-02
   5   9   4      755.26      762.66       29.89 o   0.1477E-03
   6   9   4     1260.58     1241.27       45.18 o   0.5840E-04
   7   9   4      315.93      316.47       19.55 o   0.5352E-03
   8   9   4      -17.04        4.26       11.92 o   0.6160E-02
   9   9   4      400.27      411.60       23.65 o   0.3787E-03
  10   9   4        5.91       18.10       24.19 o   0.3113E-03
  11   9   4      215.39      239.27       28.85 o   0.6073E-03
 -10  10   4       24.59        0.70       18.97 o   0.2646E-02
  -9  10   4       84.39       83.13       20.49 o   0.1601E-02
  -8  10   4       11.85       20.36        9.16 o   0.8083E-02
  -7  10   4       16.23       28.48       11.00 o   0.5223E-02
  -6  10   4       41.55       45.52       11.08 o   0.4044E-02
  -5  10   4       -1.65        4.61        7.95 o   0.8055E-03
  -4  10   4       95.76       98.12       11.54 o   0.2372E-02
  -3  10   4       10.65        0.31        7.31 o   0.1631E-01
  -2  10   4      266.74      282.89       15.75 o   0.7256E-03
  -1  10   4      232.71      219.39       14.92 o   0.9822E-03
   0  10   4       19.33        8.03        8.47 o   0.9648E-02
   1  10   4       65.18       35.18       10.04 o   0.5011E-02
   2  10   4      317.90      345.81       17.82 o   0.4924E-03
   3  10   4        1.41        0.35        6.89 o   0.9209E-03
   4  10   4       23.31       31.64        9.46 o   0.6474E-02
   5  10   4       42.35       36.33       11.55 o   0.4460E-02
   6  10   4       72.37       55.03       13.25 o   0.3185E-02
   7  10   4      170.22      163.10       17.04 o   0.1249E-02
   8  10   4      200.56      196.88       18.55 o   0.9428E-03
   9  10   4       68.35       74.27       15.81 o   0.2290E-02
  10  10   4        6.19        0.34       32.58 o   0.1359E-03
  -9  11   4      153.91      155.03       24.11 o   0.9565E-03
  -8  11   4      158.25      182.17       16.92 o   0.1213E-02
  -7  11   4      531.44      523.73       26.94 o   0.2601E-03
  -6  11   4       30.46       34.32       11.03 o   0.5296E-02
  -5  11   4       37.25       35.29       10.89 o   0.4862E-02
  -4  11   4      359.81      438.63       28.85 o   0.3276E-03
  -3  11   4      533.65      566.12       24.27 o   0.2536E-03
  -2  11   4       11.13       13.22        8.25 o   0.1049E-01
  -1  11   4      344.78      345.43       18.54 o   0.5365E-03
   0  11   4      301.74      288.09       17.87 o   0.6130E-03
   1  11   4       26.68       17.63        9.65 o   0.6981E-02
   2  11   4      441.30      440.29       21.91 o   0.3356E-03
   3  11   4       41.51       22.80       10.60 o   0.5616E-02
   4  11   4       25.07       17.87       10.42 o   0.6665E-02
   5  11   4      456.25      433.52       23.63 o   0.3502E-03
   6  11   4      266.82      242.15       19.21 o   0.7271E-03
   7  11   4       23.87       41.99       13.48 o   0.3418E-02
   8  11   4       -0.84        2.10        4.93 o   0.3190E-03
   9  11   4      184.73      189.61       19.48 o   0.1030E-02
  10  11   4       55.70      101.20       22.10 o   0.1425E-02
  -9  12   4      165.32      134.37       25.48 o   0.9181E-03
  -8  12   4      100.42       80.97       16.16 o   0.2162E-02
  -7  12   4      496.88      491.72       26.54 o   0.2970E-03
  -6  12   4      761.45      758.79       33.44 o   0.1496E-03
  -5  12   4      575.24      573.27       27.10 o   0.2327E-03
  -4  12   4      154.35      145.00       14.33 o   0.1546E-02
  -3  12   4      225.51      210.31       15.95 o   0.1046E-02
  -2  12   4     1065.60     1105.55       40.79 o   0.8294E-04
  -1  12   4       94.83       94.39       12.56 o   0.2469E-02
   0  12   4      605.33      577.14       27.40 o   0.2277E-03
   1  12   4     1266.00     1184.78       47.49 o   0.6323E-04
   2  12   4        6.63        5.08       18.39 o   0.6079E-03
   3  12   4      328.10      322.61       19.38 o   0.5705E-03
   4  12   4      961.25      999.34       38.53 o   0.9409E-04
   5  12   4      119.39      114.77       15.74 o   0.1724E-02
   6  12   4      422.74      419.17       23.93 o   0.3763E-03
   7  12   4      236.48      186.57       20.19 o   0.8861E-03
   8  12   4       20.45       30.40       15.16 o   0.3530E-02
   9  12   4      324.93      290.18       31.26 o   0.4517E-03
  -8  13   4      191.72      180.37       19.67 o   0.1008E-02
  -7  13   4        3.34        3.16       16.08 o   0.3999E-03
  -6  13   4      335.10      335.60       21.85 o   0.4922E-03
  -5  13   4       79.40       85.93       19.77 o   0.1615E-02
  -4  13   4      533.93      601.32       25.91 o   0.2483E-03
  -3  13   4        4.14       14.46       13.78 o   0.6706E-03
  -2  13   4       -3.17        2.45       12.11 o   0.6723E-03
  -1  13   4      757.55      733.66       32.41 o   0.1555E-03
   0  13   4      445.20      437.28       23.44 o   0.3470E-03
   1  13   4       -2.53        2.14       12.02 o   0.5444E-03
   2  13   4      379.70      381.45       21.51 o   0.4712E-03
   3  13   4      147.64      117.49       15.14 o   0.1730E-02
   4  13   4      137.03       90.45       23.63 o   0.1180E-02
   5  13   4      769.81      708.35       33.87 o   0.1577E-03
   6  13   4      276.31      259.85       21.63 o   0.6501E-03
   7  13   4       60.32       69.56       16.11 o   0.2329E-02
   8  13   4       34.72       37.13       20.25 o   0.2089E-02
  -8  14   4       36.65        3.75       23.23 o   0.1751E-02
  -7  14   4       69.12       68.12       15.17 o   0.2422E-02
  -6  14   4       20.01       34.16       20.01 o   0.2102E-02
  -5  14   4        0.28        2.01        3.96 o   0.4956E-03
  -4  14   4        9.97        7.14       10.94 o   0.7279E-02
  -3  14   4       13.90       17.37       10.57 o   0.6798E-02
  -2  14   4      143.14      152.87       15.18 o   0.1401E-02
  -1  14   4       89.33       75.75       13.96 o   0.2562E-02
   0  14   4       28.29       18.60       11.85 o   0.5462E-02
   1  14   4      -11.25        0.31       10.97 o   0.7668E-02
   2  14   4       40.10       31.73       12.56 o   0.3997E-02
   3  14   4       -0.84        4.38        3.90 o   0.5102E-03
   4  14   4       51.03       31.28       20.65 o   0.1958E-02
   5  14   4       51.80       36.86       16.34 o   0.2801E-02
   6  14   4       17.20       18.21       15.76 o   0.3566E-02
   7  14   4       19.17       38.72       15.60 o   0.3132E-02
   8  14   4       53.20       56.74       22.42 o   0.1562E-02
  -7  15   4      320.67      269.00       35.52 o   0.4139E-03
  -6  15   4      124.81       97.06       16.85 o   0.1794E-02
  -5  15   4       -0.32        0.34        4.34 o   0.4126E-03
  -4  15   4      254.93      277.21       19.44 o   0.7163E-03
  -3  15   4       74.82       87.89       13.62 o   0.2507E-02
  -2  15   4       39.46       39.01       12.40 o   0.4096E-02
  -1  15   4      480.48      442.31       25.54 o   0.3359E-03
   0  15   4       71.73       66.84       14.38 o   0.2507E-02
   1  15   4      110.55      112.66       15.57 o   0.1828E-02
   2  15   4      166.12      150.53       17.42 o   0.1327E-02
   3  15   4       67.55       60.56       13.99 o   0.2803E-02
   4  15   4       54.73       26.48       22.50 o   0.1696E-02
   5  15   4      189.43      160.10       21.63 o   0.9736E-03
   6  15   4       37.21       48.48       17.68 o   0.2363E-02
   7  15   4       38.90       28.74       23.39 o   0.1611E-02
  -5  16   4      206.47      197.39       19.33 o   0.9234E-03
  -4  16   4       75.43       86.42       14.65 o   0.2408E-02
  -3  16   4       40.47       33.00       13.24 o   0.4062E-02
  -2  16   4      176.01      175.84       17.72 o   0.1168E-02
  -1  16   4       23.51       24.14       12.98 o   0.4554E-02
   0  16   4      218.04      213.50       19.53 o   0.8780E-03
   1  16   4      292.02      273.58       21.57 o   0.6219E-03
   2  16   4      128.95      112.93       16.57 o   0.1658E-02
   3  16   4       42.51       19.41       14.70 o   0.3667E-02
   4  16   4      248.50      167.19       31.42 o   0.6047E-03
   5  16   4       17.04       20.79       31.34 o   0.9753E-03
  -4  17   4       26.12       53.10       20.41 o   0.1924E-02
  -3  17   4       -4.74       15.17       28.03 o   0.1454E-03
  -2  17   4      -16.23        4.32       12.52 o   0.5761E-02
  -1  17   4       50.55       74.00       14.72 o   0.2618E-02
   0  17   4       74.02       73.16       15.50 o   0.2312E-02
   1  17   4       28.89       12.09       13.96 o   0.4217E-02
   2  17   4       69.28       39.58       15.29 o   0.2899E-02
   3  17   4      136.79      106.77       18.24 o   0.1557E-02
 -12   1   5       72.25       91.00       15.63 o   0.2239E-02
 -11   1   5      257.10      220.79       20.09 o   0.8058E-03
 -10   1   5      179.14      167.41       16.29 o   0.1279E-02
  -9   1   5      446.61      489.45       22.34 o   0.3392E-03
  -8   1   5       59.63       54.83       10.03 o   0.4316E-02
  -7   1   5     1662.56     1624.72       40.95 o   0.3961E-04
  -6   1   5     5339.51     5858.15      121.82 o   0.3714E-05
  -5   1   5     1444.54     1588.71       48.76 o   0.4163E-04
  -4   1   5       28.99       19.78        4.44 o   0.1688E-01
  -3   1   5      129.94       64.71        6.58 o   0.4108E-02
  -2   1   5     8617.90     8037.57      193.66 o   0.1745E-05
  -1   1   5     6732.70     5411.94      172.93 o   0.3256E-05
   0   1   5    15434.95    12733.90      301.23 o   0.6344E-06
   1   1   5     7602.51     6438.81      149.32 o   0.2478E-05
   2   1   5      915.46      914.16       20.05 o   0.1049E-03
   3   1   5     3701.42     3531.23       67.55 o   0.9201E-05
   4   1   5       75.72       59.34        4.36 o   0.4764E-02
   5   1   5     1348.79     1421.77       29.10 o   0.5204E-04
   6   1   5     3827.09     3620.00       98.03 o   0.8172E-05
   7   1   5       77.82       54.30        8.06 o   0.4297E-02
   8   1   5      246.11      251.89       12.22 o   0.9080E-03
   9   1   5      794.63      839.33       27.15 o   0.1293E-03
  10   1   5      124.67      118.36       12.22 o   0.2073E-02
  11   1   5       74.20       81.00       11.57 o   0.3030E-02
  12   1   5      150.37      151.00       21.00 o   0.1038E-02
 -12   2   5      210.93      187.72       19.61 o   0.9757E-03
 -11   2   5      425.23      409.21       23.98 o   0.4080E-03
 -10   2   5      926.65      873.45       37.48 o   0.1144E-03
  -9   2   5       -6.99        4.93       17.39 o   0.7135E-03
  -8   2   5       24.22       36.31        7.34 o   0.7539E-02
  -7   2   5     1824.92     1882.60       44.50 o   0.3229E-04
  -6   2   5      574.59      576.36       17.18 o   0.2233E-03
  -5   2   5      245.44      283.99       11.25 o   0.7670E-03
  -4   2   5     6304.07     6358.06      142.79 o   0.2885E-05
  -3   2   5      694.86      841.57       18.29 o   0.1424E-03
  -2   2   5      140.54      177.15        8.03 o   0.1385E-02
  -1   2   5    13460.81    11741.20      431.76 o   0.7212E-06
   0   2   5     3138.83     2602.85       71.03 o   0.1343E-04
   1   2   5     3807.98     3292.95       75.81 o   0.9165E-05
   2   2   5    12690.65    10817.02      248.20 o   0.9156E-06
   3   2   5      675.32      543.38       17.54 o   0.2463E-03
   4   2   5     1623.30     1661.35       33.89 o   0.3722E-04
   5   2   5     5041.43     4805.18      100.06 o   0.5037E-05
   6   2   5       19.87       27.41        6.32 o   0.8340E-02
   7   2   5     1748.25     1693.64       42.16 o   0.3417E-04
   8   2   5      383.34      442.46       14.75 o   0.4416E-03
   9   2   5      107.21      100.98       10.36 o   0.2425E-02
  10   2   5      749.81      782.51       27.33 o   0.1537E-03
  11   2   5      350.46      397.12       19.37 o   0.4276E-03
  12   2   5       30.78        1.60       24.51 o   0.1592E-02
 -12   3   5      135.82      119.70       18.22 o   0.1507E-02
 -11   3   5      632.70      597.80       29.98 o   0.2147E-03
 -10   3   5      161.90      153.89       16.34 o   0.1367E-02
  -9   3   5      257.78      264.93       17.16 o   0.7636E-03
  -8   3   5        1.04       22.45        4.76 o   0.1381E-02
  -7   3   5     1218.11     1407.66       28.19 o   0.5971E-04
  -6   3   5     3325.40     3558.17       88.74 o   0.9522E-05
  -5   3   5       77.98      102.06        5.93 o   0.3310E-02
  -4   3   5       71.15       68.76        5.68 o   0.3905E-02
  -3   3   5      135.58      116.06        8.33 o   0.2709E-02
  -2   3   5     5432.34     5015.58      143.12 o   0.4299E-05
  -1   3   5       91.49       61.43        6.68 o   0.4163E-02
   0   3   5     2271.77     2060.82       60.23 o   0.2402E-04
   1   3   5     4059.78     3437.09      105.55 o   0.7788E-05
   2   3   5      640.92      522.70       16.73 o   0.2354E-03
   3   3   5      342.09      305.82       10.70 o   0.6169E-03
   4   3   5     1552.98     1577.99       29.87 o   0.4273E-04
   5   3   5        4.08        1.60        7.26 o   0.1721E-01
   6   3   5     2250.25     2218.34       52.13 o   0.2252E-04
   7   3   5        6.05        4.02       11.29 o   0.7208E-02
   8   3   5       39.76       42.32        7.89 o   0.6635E-02
   9   3   5      228.49      223.28       15.05 o   0.9505E-03
  10   3   5      296.59      321.23       17.35 o   0.6553E-03
  11   3   5       58.27       64.69       16.71 o   0.2357E-02
 -12   4   5       -0.60        3.33        4.95 o   0.3165E-03
 -11   4   5       -7.07        5.47       23.08 o   0.4116E-03
 -10   4   5      -23.11        0.00       10.43 o   0.7978E-02
  -9   4   5       -7.96        8.77       19.40 o   0.6535E-03
  -8   4   5      130.06      163.21       10.61 o   0.1652E-02
  -7   4   5      326.74      371.74       12.56 o   0.5281E-03
  -6   4   5       18.00       16.56        4.94 o   0.1520E-01
  -5   4   5      242.66      219.88       11.69 o   0.1001E-02
  -4   4   5      106.35      103.13        6.50 o   0.3284E-02
  -3   4   5      139.36      155.94        8.40 o   0.2068E-02
  -2   4   5      475.38      521.59       16.38 o   0.3453E-03
  -1   4   5      261.14      261.64       11.23 o   0.9706E-03
   0   4   5       14.17        5.15        4.69 o   0.2028E-01
   1   4   5       37.45       32.45        4.46 o   0.7385E-02
   2   4   5       63.23       40.98        4.54 o   0.6680E-02
   3   4   5      794.10      800.70       18.17 o   0.1331E-03
   4   4   5        3.86        5.71        5.11 o   0.2952E-01
   5   4   5       21.08       26.30        6.55 o   0.8169E-02
   6   4   5       21.11        1.14        7.59 o   0.1373E-01
   7   4   5       70.62       86.96        9.54 o   0.3395E-02
   8   4   5      153.91      144.72       12.36 o   0.1603E-02
   9   4   5      201.93      163.69       17.83 o   0.1102E-02
  10   4   5       32.79       31.48       14.12 o   0.3682E-02
  11   4   5      -31.18        7.86       14.10 o   0.4339E-02
 -12   5   5       88.08      102.35       23.79 o   0.1231E-02
 -11   5   5      359.01      353.06       22.45 o   0.4709E-03
 -10   5   5        0.40        8.50        4.10 o   0.4605E-03
  -9   5   5      627.80      629.29       27.62 o   0.2206E-03
  -8   5   5        9.83       14.21        7.64 o   0.1257E-01
  -7   5   5      984.43     1208.12       26.61 o   0.8148E-04
  -6   5   5     2189.47     2267.26       52.63 o   0.2221E-04
  -5   5   5      925.60     1031.31       27.99 o   0.1015E-03
  -4   5   5      367.85      372.82       14.59 o   0.5524E-03
  -3   5   5       16.66        5.24        5.33 o   0.1938E-01
  -2   5   5     7156.08     7059.77      188.02 o   0.2315E-05
  -1   5   5      120.31      129.64        8.17 o   0.2190E-02
   0   5   5      698.16      580.20       22.23 o   0.2063E-03
   1   5   5      956.36      783.68       28.82 o   0.1211E-03
   2   5   5      209.79      163.75       10.54 o   0.1349E-02
   3   5   5     2971.86     2788.14       68.14 o   0.1320E-04
   4   5   5      774.63      803.19       28.49 o   0.1338E-03
   5   5   5        7.31        1.03       14.25 o   0.4763E-02
   6   5   5      338.79      330.99       18.11 o   0.5233E-03
   7   5   5     1015.98     1020.59       38.24 o   0.9080E-04
   8   5   5      147.92      126.15       15.21 o   0.1506E-02
   9   5   5      456.61      449.12       24.37 o   0.3179E-03
  10   5   5       50.71       40.52       14.78 o   0.3067E-02
  11   5   5       18.08        0.44       15.86 o   0.3778E-02
 -12   6   5       -3.30        8.22       25.11 o   0.1090E-03
 -11   6   5      761.01      726.75       34.47 o   0.1639E-03
 -10   6   5     1015.65     1015.67       40.66 o   0.9355E-04
  -9   6   5      223.91      195.74       17.14 o   0.1005E-02
  -8   6   5      143.24      148.14       11.50 o   0.1770E-02
  -7   6   5      538.79      588.52       19.37 o   0.2597E-03
  -6   6   5      260.27      278.26       11.30 o   0.7270E-03
  -5   6   5     1121.17     1240.94       33.05 o   0.6837E-04
  -4   6   5     4650.33     4475.44      124.11 o   0.5592E-05
  -3   6   5      122.27      138.00        8.75 o   0.2151E-02
  -2   6   5       79.44      100.21        9.32 o   0.3252E-02
  -1   6   5     6968.87     6278.02      183.47 o   0.2651E-05
   0   6   5      501.34      514.26       18.31 o   0.2977E-03
   1   6   5     2457.37     2214.42       67.47 o   0.2005E-04
   2   6   5     6309.69     5515.76      166.39 o   0.3356E-05
   3   6   5      153.53       99.32        9.25 o   0.2160E-02
   4   6   5     1120.41     1342.33       32.15 o   0.6296E-04
   5   6   5     3869.09     3835.46      122.18 o   0.7197E-05
   6   6   5      389.30      418.15       19.65 o   0.4054E-03
   7   6   5      814.98      853.28       32.72 o   0.1186E-03
   8   6   5      106.33       96.72       14.24 o   0.2078E-02
   9   6   5       -1.25        1.54        9.17 o   0.4606E-03
  10   6   5      801.31      872.47       35.42 o   0.1237E-03
  11   6   5      651.55      692.22       32.09 o   0.1717E-03
 -11   7   5      309.58      295.24       30.30 o   0.4634E-03
 -10   7   5      184.12      194.91       25.32 o   0.8028E-03
  -9   7   5      448.29      476.38       32.71 o   0.2945E-03
  -8   7   5       29.21       22.55       10.94 o   0.5770E-02
  -7   7   5      203.12      204.63       12.39 o   0.1105E-02
  -6   7   5     2089.04     2074.74       59.25 o   0.2472E-04
  -5   7   5      408.59      466.68       20.81 o   0.3484E-03
  -4   7   5       -3.05        0.64        6.98 o   0.1949E-02
  -3   7   5      978.86     1083.46       30.22 o   0.8736E-04
  -2   7   5     2602.94     2545.15       71.50 o   0.1723E-04
  -1   7   5       20.12       35.55        6.49 o   0.7681E-02
   0   7   5     3772.92     3608.81      101.44 o   0.8301E-05
   1   7   5     1937.24     1728.91       66.64 o   0.2934E-04
   2   7   5     1241.45     1119.48       44.70 o   0.6634E-04
   3   7   5      291.13      279.18       16.14 o   0.7606E-03
   4   7   5      905.40      979.66       27.52 o   0.1032E-03
   5   7   5      348.56      328.16       18.24 o   0.5197E-03
   6   7   5     1295.58     1379.61       45.92 o   0.5375E-04
   7   7   5       32.71       26.95       11.62 o   0.5201E-02
   8   7   5      -11.13        1.71       11.55 o   0.6873E-02
   9   7   5      295.88      322.90       20.72 o   0.5673E-03
  10   7   5      405.22      440.61       24.72 o   0.3592E-03
  11   7   5       18.89        1.34       20.57 o   0.2283E-02
 -10   8   5       79.56       55.30       21.30 o   0.1667E-02
  -9   8   5       88.57       57.07       20.01 o   0.1724E-02
  -8   8   5      166.72      137.01       15.60 o   0.1380E-02
  -7   8   5      165.08      142.15       14.83 o   0.1487E-02
  -6   8   5      334.37      349.69       19.71 o   0.5300E-03
  -5   8   5      -10.37        0.02        6.45 o   0.2005E-01
  -4   8   5       35.87       38.63        7.46 o   0.8185E-02
  -3   8   5      393.59      413.11       15.98 o   0.4772E-03
  -2   8   5       78.12       56.32        9.82 o   0.3701E-02
  -1   8   5       19.01       14.37        7.99 o   0.9996E-02
   0   8   5       80.25       55.35       10.29 o   0.4322E-02
   1   8   5       -6.51        0.64       13.55 o   0.1099E-02
   2   8   5       40.47       40.93        8.96 o   0.5135E-02
   3   8   5       10.81        7.39        8.13 o   0.1263E-01
   4   8   5      151.17      149.17       10.25 o   0.1616E-02
   5   8   5       59.03       53.54       10.72 o   0.3773E-02
   6   8   5       46.09       39.26       11.37 o   0.4383E-02
   7   8   5       19.33       19.23       12.06 o   0.5306E-02
   8   8   5      394.17      454.51       22.61 o   0.3551E-03
   9   8   5      196.62      199.38       18.99 o   0.9413E-03
  10   8   5       15.87        6.34       14.57 o   0.4306E-02
 -10   9   5       25.48        1.27       19.21 o   0.2579E-02
  -9   9   5      460.83      464.17       34.16 o   0.2980E-03
  -8   9   5       -3.46        3.18       12.96 o   0.6382E-03
  -7   9   5      339.03      336.34       20.57 o   0.5283E-03
  -6   9   5      923.63     1011.74       37.34 o   0.9548E-04
  -5   9   5      559.48      587.01       25.50 o   0.2357E-03
  -4   9   5      137.51      136.57       12.91 o   0.1911E-02
  -3   9   5      129.71       98.65       18.65 o   0.1460E-02
  -2   9   5      428.52      412.08       20.99 o   0.3807E-03
  -1   9   5      566.48      562.35       25.05 o   0.2483E-03
   0   9   5     2535.46     2315.42       86.02 o   0.1826E-04
   1   9   5      745.58      622.72       31.06 o   0.1764E-03
   2   9   5       -0.36        2.23        2.98 o   0.8729E-03
   3   9   5     2040.27     1861.22       70.56 o   0.2674E-04
   4   9   5       76.54       73.83        8.93 o   0.3856E-02
   5   9   5      376.77      384.07       20.22 o   0.4378E-03
   6   9   5      210.40      201.92       16.90 o   0.9758E-03
   7   9   5      792.35      825.48       33.02 o   0.1259E-03
   8   9   5      529.31      584.15       26.84 o   0.2441E-03
   9   9   5      310.10      303.04       22.16 o   0.5842E-03
  10   9   5        9.72        8.70       19.05 o   0.2623E-02
  -9  10   5      208.80      206.07       26.28 o   0.7136E-03
  -8  10   5      335.06      305.45       22.08 o   0.5734E-03
  -7  10   5      157.96      157.03       16.08 o   0.1320E-02
  -6  10   5      467.30      505.06       23.87 o   0.3014E-03
  -5  10   5      414.42      445.46       21.98 o   0.3587E-03
  -4  10   5     1417.30     1500.29       51.96 o   0.4592E-04
  -3  10   5       37.21       44.07        9.44 o   0.5696E-02
  -2  10   5      159.17      141.95       13.62 o   0.1520E-02
  -1  10   5     2391.16     2334.66       81.91 o   0.1839E-04
   0  10   5      211.65      219.16       16.46 o   0.9949E-03
   1  10   5      491.57      478.01       23.95 o   0.3161E-03
   2  10   5     1493.53     1259.54       54.19 o   0.5174E-04
   3  10   5       14.91       23.08       10.01 o   0.6087E-02
   4  10   5      392.60      349.03       21.14 o   0.4922E-03
   5  10   5      857.13      918.48       34.13 o   0.1094E-03
   6  10   5      142.17      146.26       15.89 o   0.1410E-02
   7  10   5      960.88      952.19       38.51 o   0.1019E-03
   8  10   5      121.92      110.76       17.89 o   0.1611E-02
   9  10   5      152.34      173.79       18.37 o   0.1162E-02
  -9  11   5      316.65      245.33       29.66 o   0.5213E-03
  -8  11   5       -9.64        7.52       11.99 o   0.6335E-02
  -7  11   5        1.61       12.85       10.04 o   0.4932E-03
  -6  11   5      308.69      342.63       20.22 o   0.4911E-03
  -5  11   5      245.53      233.77       18.17 o   0.8312E-03
  -4  11   5        4.46        0.20       13.29 o   0.7856E-03
  -3  11   5       93.99       77.95       12.14 o   0.2805E-02
  -2  11   5        0.40        5.43        3.22 o   0.7455E-03
  -1  11   5      215.91      230.92       16.14 o   0.8734E-03
   0  11   5     1346.09     1265.89       50.11 o   0.5710E-04
   1  11   5      580.26      590.78       27.00 o   0.2252E-03
   2  11   5      153.46      111.17       14.92 o   0.1533E-02
   3  11   5       14.19        6.90       10.37 o   0.8165E-02
   4  11   5      441.38      396.87       33.92 o   0.2988E-03
   5  11   5      173.19      122.71       17.18 o   0.1332E-02
   6  11   5      589.94      569.16       28.24 o   0.2310E-03
   7  11   5       13.98       11.94       13.87 o   0.4647E-02
   8  11   5       23.99       36.45       15.23 o   0.3281E-02
   9  11   5      157.04      164.01       25.56 o   0.8779E-03
  -8  12   5      148.96      152.06       17.70 o   0.1294E-02
  -7  12   5      254.57      249.58       20.50 o   0.7223E-03
  -6  12   5        4.74       22.51       18.10 o   0.4426E-03
  -5  12   5       88.49      115.80       21.06 o   0.1404E-02
  -4  12   5       22.14       16.19       10.34 o   0.7125E-02
  -3  12   5      -14.67        0.34        9.32 o   0.1012E-01
  -2  12   5       38.86       54.16       11.34 o   0.4112E-02
  -1  12   5       -7.19        1.58       17.85 o   0.7003E-03
   0  12   5       18.61       18.07       10.66 o   0.6456E-02
   1  12   5       44.77       28.67       11.86 o   0.4773E-02
   2  12   5       86.36       75.31       13.55 o   0.2509E-02
   3  12   5       27.16       23.88       11.73 o   0.5239E-02
   4  12   5      247.53      202.58       27.73 o   0.6388E-03
   5  12   5       12.62        7.65       13.86 o   0.4783E-02
   6  12   5       -0.04        1.09        4.87 o   0.3284E-03
   7  12   5       30.66       36.87       15.20 o   0.3211E-02
   8  12   5        8.08       19.86       15.70 o   0.3430E-02
  -8  13   5       10.13       11.24       14.36 o   0.4401E-02
  -7  13   5        3.42       15.27       16.52 o   0.3859E-03
  -6  13   5      451.59      441.74       39.46 o   0.2647E-03
  -5  13   5      211.01      189.00       17.82 o   0.1004E-02
  -4  13   5       14.99       16.99       11.15 o   0.6327E-02
  -3  13   5      299.61      293.23       19.26 o   0.6343E-03
  -2  13   5      179.58      178.70       16.38 o   0.1204E-02
  -1  13   5      -11.13        4.50       10.51 o   0.8064E-02
   0  13   5       82.86       86.49       13.55 o   0.2237E-02
   1  13   5      197.06      187.53       17.48 o   0.1054E-02
   2  13   5       25.24       16.93       12.06 o   0.5115E-02
   3  13   5      309.38      269.24       20.71 o   0.6008E-03
   4  13   5      117.26       86.93       24.27 o   0.1184E-02
   5  13   5       23.83        4.83       15.04 o   0.3968E-02
   6  13   5       36.69       27.97       16.15 o   0.3087E-02
   7  13   5      558.92      539.41       29.77 o   0.2398E-03
  -7  14   5       83.90       87.06       25.16 o   0.1180E-02
  -6  14   5       68.71       72.91       14.53 o   0.2634E-02
  -5  14   5      359.37      374.79       22.85 o   0.4646E-03
  -4  14   5      477.63      485.57       25.53 o   0.3026E-03
  -3  14   5        1.65       15.74       10.22 o   0.4859E-03
  -2  14   5      198.91      192.58       17.69 o   0.1098E-02
  -1  14   5      314.48      347.77       20.83 o   0.5139E-03
   0  14   5       62.04       46.84       13.56 o   0.3252E-02
   1  14   5      228.25      222.25       18.64 o   0.9056E-03
   2  14   5      601.92      526.65       29.56 o   0.2429E-03
   3  14   5        7.03       11.70       23.59 o   0.3916E-03
   4  14   5      100.46       74.32       23.87 o   0.1286E-02
   5  14   5      485.42      449.18       40.75 o   0.2389E-03
   6  14   5      298.17      239.30       24.28 o   0.6217E-03
   7  14   5      391.55      366.64       36.65 o   0.3233E-03
  -6  15   5       99.17       95.07       16.72 o   0.1827E-02
  -5  15   5      271.00      255.28       21.23 o   0.7209E-03
  -4  15   5       -5.34        0.34       18.75 o   0.4730E-03
  -3  15   5      224.11      228.41       19.16 o   0.8976E-03
  -2  15   5      170.54      157.71       17.25 o   0.1259E-02
  -1  15   5      -21.86        0.89       11.08 o   0.7034E-02
   0  15   5      137.75      162.73       16.49 o   0.1324E-02
   1  15   5      222.14      217.47       19.30 o   0.8450E-03
   2  15   5       18.36       10.53       13.30 o   0.4826E-02
   3  15   5       22.95       18.69       13.62 o   0.4573E-02
   4  15   5      185.33      165.64       28.05 o   0.7221E-03
   5  15   5       17.16        6.72       18.23 o   0.2814E-02
  -4  16   5      -26.68        3.41       17.20 o   0.3110E-02
  -3  16   5       22.95       46.11       13.90 o   0.3659E-02
  -2  16   5      -20.69        0.29       12.05 o   0.6229E-02
  -1  16   5        7.11       14.56       24.72 o   0.3595E-03
   0  16   5       -9.00        5.10       12.42 o   0.6036E-02
   1  16   5       -2.65        2.89       15.28 o   0.3528E-03
   2  16   5        6.99        1.74       25.90 o   0.3237E-03
   3  16   5       98.37       49.07       24.91 o   0.1275E-02
  -1  17   5       11.81        6.62       18.73 o   0.2733E-02
   0  17   5       51.52       59.24       22.02 o   0.1610E-02
   1  17   5       34.64       39.58       22.82 o   0.1664E-02
   2  17   5        6.19        4.04       36.53 o   0.8599E-04
 -12   0   6       30.30       66.48       20.17 o   0.1889E-02
 -11   0   6      132.05      106.09       22.90 o   0.1163E-02
 -10   0   6      914.51      918.40       52.48 o   0.9706E-04
  -9   0   6     2964.87     2816.56      139.92 o   0.1215E-04
  -8   0   6      421.73      423.96       21.12 o   0.4085E-03
  -7   0   6      985.88     1066.99       37.27 o   0.9162E-04
  -6   0   6     4677.52     5012.40      211.85 o   0.4266E-05
  -5   0   6       18.97       37.98        7.26 o   0.8083E-02
  -4   0   6     3208.54     3403.40      105.30 o   0.9853E-05
  -3   0   6     3237.48     3660.45      105.79 o   0.9073E-05
  -2   0   6      145.95      121.10       10.23 o   0.2187E-02
  -1   0   6     1033.32      989.83       28.74 o   0.9061E-04
   0   0   6     7143.51     5584.59      181.86 o   0.2938E-05
   1   0   6      117.26       86.06        6.99 o   0.3320E-02
   2   0   6     1626.79     1554.98       43.77 o   0.4122E-04
   3   0   6     1055.75      982.84       29.85 o   0.8702E-04
   4   0   6      529.04      468.58       17.54 o   0.2968E-03
   5   0   6     1950.70     1791.72       64.37 o   0.2804E-04
   6   0   6     1190.62     1247.55       42.54 o   0.6464E-04
   7   0   6      215.27      202.36       16.43 o   0.9811E-03
   8   0   6      156.32      194.81       16.38 o   0.1052E-02
   9   0   6     1942.91     2067.65       93.63 o   0.2301E-04
  10   0   6        8.88        2.87       11.65 o   0.6931E-02
  11   0   6      615.46      669.56       43.32 o   0.1589E-03
 -12   1   6       13.06       10.26       13.21 o   0.5251E-02
 -11   1   6      572.95      538.47       28.44 o   0.2571E-03
 -10   1   6       96.08       78.36       13.84 o   0.2346E-02
  -9   1   6      141.05      114.04       14.07 o   0.1824E-02
  -8   1   6      578.17      567.54       18.29 o   0.2717E-03
  -7   1   6      320.91      349.63       12.70 o   0.5569E-03
  -6   1   6        2.61        1.91        4.76 o   0.3582E-01
  -5   1   6     1377.77     1534.30       34.33 o   0.4627E-04
  -4   1   6     4409.53     4505.37      101.00 o   0.5975E-05
  -3   1   6        1.17        2.66        2.82 o   0.4484E-02
  -2   1   6      312.59      355.81       10.37 o   0.5764E-03
  -1   1   6     3224.64     2849.14       73.27 o   0.1220E-04
   0   1   6       81.78       84.99        4.75 o   0.3465E-02
   1   1   6     2106.82     1831.30       43.19 o   0.2904E-04
   2   1   6       76.25       99.18        5.28 o   0.3446E-02
   3   1   6      119.31       95.96        5.70 o   0.2992E-02
   4   1   6     1827.92     1845.15       34.94 o   0.3286E-04
   5   1   6     1340.22     1299.02       32.60 o   0.5701E-04
   6   1   6       43.74       21.88        6.87 o   0.8230E-02
   7   1   6       59.65       43.90        8.08 o   0.4992E-02
   8   1   6      407.84      459.69       18.25 o   0.3571E-03
   9   1   6       18.70        0.79       10.27 o   0.8351E-02
  10   1   6      641.96      665.14       25.27 o   0.2061E-03
  11   1   6      193.90      148.60       16.47 o   0.1199E-02
  12   1   6       48.38       32.84       26.04 o   0.1310E-02
 -12   2   6       51.96       46.92       15.26 o   0.2926E-02
 -11   2   6        9.12       11.62       12.42 o   0.5601E-02
 -10   2   6       33.88       31.10       12.02 o   0.4648E-02
  -9   2   6       -2.85        4.36       11.38 o   0.6823E-03
  -8   2   6      447.41      480.31       18.14 o   0.3507E-03
  -7   2   6       -5.44        0.00        8.42 o   0.1336E-01
  -6   2   6       -5.30        0.01        7.86 o   0.1523E-01
  -5   2   6      961.85     1058.01       25.32 o   0.9214E-04
  -4   2   6       62.93       55.85        5.77 o   0.5422E-02
  -3   2   6       77.37       99.22        7.05 o   0.3414E-02
  -2   2   6      543.77      487.49       18.30 o   0.3165E-03
  -1   2   6        2.04        0.58        4.71 o   0.2846E-02
   0   2   6      393.16      334.89       11.99 o   0.4895E-03
   1   2   6      189.17      180.58        8.13 o   0.1480E-02
   2   2   6       19.75       13.39        3.55 o   0.2040E-01
   3   2   6       45.01       55.99        4.22 o   0.6977E-02
   4   2   6      279.98      300.85        8.45 o   0.7059E-03
   5   2   6      285.33      313.41       11.30 o   0.6531E-03
   6   2   6      396.06      448.31       19.78 o   0.3642E-03
   7   2   6       15.78       12.79        8.08 o   0.1014E-01
   8   2   6       -7.45        0.16       16.90 o   0.8105E-03
   9   2   6       25.74       13.02       10.53 o   0.6425E-02
  10   2   6       64.19        5.92       12.38 o   0.4645E-02
  11   2   6      190.93      146.02       17.02 o   0.1224E-02
 -12   3   6       -5.71        0.91       33.18 o   0.1074E-03
 -11   3   6      465.57      414.73       25.86 o   0.3505E-03
 -10   3   6       46.53       47.46       12.62 o   0.3664E-02
  -9   3   6       -5.38        2.20       15.96 o   0.6564E-03
  -8   3   6      377.81      389.80       16.45 o   0.4863E-03
  -7   3   6        8.98        2.79        5.57 o   0.2374E-01
  -6   3   6      147.66      143.18        8.79 o   0.1954E-02
  -5   3   6      576.24      632.89       17.06 o   0.2291E-03
  -4   3   6      684.58      822.05       18.96 o   0.1548E-03
  -3   3   6     1128.43     1207.44       33.40 o   0.7077E-04
  -2   3   6      229.10      293.32       10.95 o   0.8676E-03
  -1   3   6     2792.32     2347.69       93.83 o   0.1564E-04
   0   3   6       54.39       34.17        5.32 o   0.6800E-02
   1   3   6     1687.09     1466.48       35.29 o   0.4640E-04
   2   3   6      958.30     1049.02       21.34 o   0.9276E-04
   3   3   6       85.55       70.13        5.97 o   0.4236E-02
   4   3   6     1354.59     1293.24       32.74 o   0.6160E-04
   5   3   6     1048.04     1089.27       26.52 o   0.8139E-04
   6   3   6       62.23       51.89        8.81 o   0.4337E-02
   7   3   6      672.87      770.52       23.38 o   0.1684E-03
   8   3   6      190.10      199.32       13.75 o   0.1143E-02
   9   3   6       28.10       10.67       10.60 o   0.6685E-02
  10   3   6     1108.33     1244.06       36.01 o   0.7327E-04
  11   3   6      124.28      139.41       15.65 o   0.1522E-02
 -12   4   6       -9.72       10.51       18.73 o   0.2683E-02
 -11   4   6      244.56      239.47       19.95 o   0.7781E-03
 -10   4   6      189.59      210.91       17.39 o   0.1047E-02
  -9   4   6      972.06      951.35       38.11 o   0.1038E-03
  -8   4   6      426.14      407.07       17.71 o   0.4249E-03
  -7   4   6      559.07      554.93       19.73 o   0.2694E-03
  -6   4   6     5674.47     6004.81      130.10 o   0.3540E-05
  -5   4   6      778.80      777.56       25.45 o   0.1436E-03
  -4   4   6      262.64      299.39       12.53 o   0.6536E-03
  -3   4   6     1240.32     1419.73       36.49 o   0.5556E-04
  -2   4   6      589.26      639.72       25.24 o   0.2084E-03
  -1   4   6     2232.18     2165.72       61.48 o   0.2303E-04
   0   4   6     7476.06     6701.18      166.69 o   0.2379E-05
   1   4   6      636.28      676.00       17.70 o   0.2077E-03
   2   4   6     1520.96     1483.98       32.37 o   0.4888E-04
   3   4   6     1782.04     1818.34       37.48 o   0.3548E-04
   4   4   6      184.43      167.63        8.73 o   0.1485E-02
   5   4   6     1954.45     1911.10       52.45 o   0.2871E-04
   6   4   6     1913.38     2006.41       52.06 o   0.2811E-04
   7   4   6      166.17      177.83       12.23 o   0.1332E-02
   8   4   6      140.08      139.78       12.62 o   0.1842E-02
   9   4   6     1402.19     1515.96       42.01 o   0.4974E-04
  10   4   6       44.48       27.02       14.94 o   0.3333E-02
  11   4   6      393.24      439.46       26.05 o   0.3595E-03
 -11   5   6      258.38      187.44       28.77 o   0.6454E-03
 -10   5   6       22.02       23.11       17.68 o   0.2714E-02
  -9   5   6       -1.21        7.04       11.39 o   0.2882E-03
  -8   5   6      149.81      144.89       14.75 o   0.1488E-02
  -7   5   6      479.45      474.40       18.97 o   0.3180E-03
  -6   5   6      306.52      333.11       14.57 o   0.6080E-03
  -5   5   6      800.52      895.02       26.23 o   0.1197E-03
  -4   5   6     1013.07     1092.99       31.13 o   0.8836E-04
  -3   5   6      105.63      113.98        8.37 o   0.2693E-02
  -2   5   6     2480.13     2572.94       84.68 o   0.1584E-04
  -1   5   6      251.50      272.14       12.18 o   0.8705E-03
   0   5   6     2220.42     1991.38       61.57 o   0.2391E-04
   1   5   6     4665.95     3939.69      124.36 o   0.6282E-05
   2   5   6       88.83       77.19        6.84 o   0.4342E-02
   3   5   6       33.88       42.92        4.73 o   0.8846E-02
   4   5   6     1235.85     1200.80       35.42 o   0.6593E-04
   5   5   6      187.66      148.39       11.15 o   0.1614E-02
   6   5   6      554.54      595.53       19.93 o   0.2478E-03
   7   5   6      231.54      223.26       17.13 o   0.8873E-03
   8   5   6      322.04      367.91       20.80 o   0.5105E-03
   9   5   6      148.96      117.60       16.90 o   0.1451E-02
  10   5   6      445.44      513.61       26.01 o   0.3050E-03
  11   5   6      272.13      341.56       34.00 o   0.3908E-03
 -11   6   6       94.75       93.10       22.82 o   0.1347E-02
 -10   6   6        2.09        0.99       17.62 o   0.1811E-03
  -9   6   6       46.69       40.63       17.52 o   0.2481E-02
  -8   6   6      112.40      100.83       13.95 o   0.2039E-02
  -7   6   6      556.55      568.22       21.29 o   0.2627E-03
  -6   6   6      155.75      162.34       10.95 o   0.1692E-02
  -5   6   6      -12.70        0.30        6.57 o   0.1913E-01
  -4   6   6      572.28      593.39       20.46 o   0.2315E-03
  -3   6   6        0.38        1.59        2.01 o   0.1915E-02
  -2   6   6       74.77       85.69        7.88 o   0.3505E-02
  -1   6   6      742.09      645.50       24.29 o   0.1876E-03
   0   6   6       41.23       52.12        7.29 o   0.6122E-02
   1   6   6      763.15      623.49       24.84 o   0.1725E-03
   2   6   6      136.49      114.02        9.51 o   0.2276E-02
   3   6   6      314.94      297.14       11.72 o   0.6966E-03
   4   6   6      210.24      235.35       11.29 o   0.9945E-03
   5   6   6      228.69      219.48       15.22 o   0.8936E-03
   6   6   6       16.60       10.53        9.91 o   0.7711E-02
   7   6   6       64.54       51.05       12.95 o   0.3428E-02
   8   6   6        8.36       15.88       11.86 o   0.5731E-02
   9   6   6       12.82        6.20       12.85 o   0.5454E-02
  10   6   6       98.33       77.32       17.15 o   0.1871E-02
 -10   7   6      134.70      127.69       23.95 o   0.1064E-02
  -9   7   6       92.75       71.89       20.65 o   0.1629E-02
  -7   7   6        0.59        3.16        2.62 o   0.1130E-02
  -6   7   6       79.40       83.14       11.99 o   0.2895E-02
  -5   7   6     1332.05     1403.05       40.17 o   0.5610E-04
  -4   7   6     1042.94     1097.43       32.74 o   0.8227E-04
  -3   7   6      124.33      114.56       12.75 o   0.2041E-02
  -2   7   6       14.04       12.66        6.56 o   0.1255E-01
  -1   7   6      591.38      563.24       20.90 o   0.2406E-03
   0   7   6       23.63       17.71        6.99 o   0.9883E-02
   1   7   6     1267.49     1200.78       37.93 o   0.6574E-04
   2   7   6     1706.10     1559.52       59.79 o   0.3785E-04
   3   7   6      246.92      255.04       12.25 o   0.9023E-03
   4   7   6      334.89      313.29       14.44 o   0.5744E-03
   5   7   6      470.64      455.68       22.08 o   0.3338E-03
   6   7   6       31.26       19.17       10.94 o   0.5872E-02
   7   7   6      940.11     1045.47       37.23 o   0.9222E-04
   8   7   6       19.61       33.54       12.64 o   0.4285E-02
   9   7   6       10.85        1.98       13.55 o   0.5155E-02
  10   7   6      483.13      473.91       27.88 o   0.2958E-03
 -10   8   6      516.53      480.75       37.93 o   0.2516E-03
  -9   8   6     1040.13      955.03       58.11 o   0.8259E-04
  -8   8   6       50.91       40.34       12.69 o   0.3836E-02
  -7   8   6       12.35       16.15        8.20 o   0.9924E-02
  -6   8   6     2569.90     2535.92       88.56 o   0.1662E-04
  -5   8   6       12.91        7.25        7.75 o   0.1165E-01
  -4   8   6     1045.70     1008.45       33.08 o   0.9075E-04
  -3   8   6      509.45      557.08       24.68 o   0.2666E-03
  -2   8   6      377.03      372.61       16.31 o   0.4803E-03
  -1   8   6     1921.55     1848.38       54.97 o   0.3057E-04
   0   8   6     1667.48     1496.85       48.64 o   0.4030E-04
   1   8   6      302.59      297.90       18.50 o   0.6307E-03
   2   8   6      428.20      375.05       21.48 o   0.4117E-03
   3   8   6      698.48      647.24       29.47 o   0.1759E-03
   4   8   6       43.72       30.25       10.33 o   0.5227E-02
   5   8   6      580.38      573.29       25.78 o   0.2314E-03
   6   8   6     1100.36     1116.14       41.40 o   0.7412E-04
   7   8   6       24.03       25.77       12.94 o   0.4530E-02
   8   8   6      116.98      129.60       16.45 o   0.1598E-02
   9   8   6      519.06      540.25       27.99 o   0.2520E-03
  -9   9   6       -1.29        4.28       13.57 o   0.1949E-03
  -8   9   6       52.52       47.44       13.47 o   0.3277E-02
  -7   9   6     1031.53     1098.86       41.77 o   0.8598E-04
  -6   9   6      171.67      154.90       16.16 o   0.1251E-02
  -5   9   6      567.28      613.17       26.89 o   0.2138E-03
  -4   9   6      557.15      606.40       26.06 o   0.2320E-03
  -3   9   6      220.73      228.50       15.73 o   0.9316E-03
  -2   9   6     1721.77     1704.50       61.13 o   0.3446E-04
  -1   9   6      290.97      293.33       18.54 o   0.6245E-03
   0   9   6        7.76       30.57       19.60 o   0.6130E-03
   1   9   6      430.13      391.56       22.35 o   0.3822E-03
   2   9   6      180.63      163.61       15.24 o   0.1330E-02
   3   9   6       38.22       28.32       10.64 o   0.5459E-02
   4   9   6      261.00      247.33       17.21 o   0.7497E-03
   5   9   6      440.58      440.47       22.60 o   0.3402E-03
   6   9   6       32.03        9.95       12.46 o   0.5159E-02
   7   9   6       52.24       53.42       14.14 o   0.3048E-02
   8   9   6      106.01      105.10       17.13 o   0.1730E-02
   9   9   6        3.01        1.83       16.91 o   0.3276E-03
  -9  10   6       -6.43        0.28       31.49 o   0.1683E-03
  -8  10   6      310.10      302.18       21.86 o   0.5719E-03
  -7  10   6       26.36       45.71       12.49 o   0.4035E-02
  -6  10   6      -16.88        1.11       10.51 o   0.7917E-02
  -5  10   6      147.40      148.95       15.34 o   0.1541E-02
  -4  10   6      -14.79        2.18       13.34 o   0.5249E-02
  -3  10   6       31.75       36.99       10.17 o   0.5418E-02
  -2  10   6      142.09      132.21       14.25 o   0.1663E-02
  -1  10   6      495.15      441.66       24.40 o   0.3208E-03
   0  10   6       20.01       18.31       10.75 o   0.6287E-02
   1  10   6      -13.14        8.53        9.72 o   0.8881E-02
   2  10   6       39.70       31.94       11.62 o   0.4843E-02
   3  10   6      122.28      103.37       14.18 o   0.1931E-02
   4  10   6      -17.00        0.88       10.56 o   0.7985E-02
   5  10   6       10.45        1.39       12.30 o   0.6132E-02
   6  10   6       35.16       27.18       13.66 o   0.3833E-02
   7  10   6       -6.75        0.03       24.81 o   0.3412E-03
   8  10   6       34.48       42.30       15.27 o   0.2998E-02
   9  10   6        0.48        4.10        6.61 o   0.1312E-03
  -8  11   6      137.43      135.73       17.39 o   0.1450E-02
  -7  11   6      -13.86        1.97       11.52 o   0.6880E-02
  -6  11   6       31.95       40.56       12.21 o   0.4257E-02
  -5  11   6      429.25      429.82       36.33 o   0.2931E-03
  -4  11   6      185.77      197.99       16.01 o   0.1086E-02
  -3  11   6      128.51      141.15       14.20 o   0.1622E-02
  -2  11   6       -0.60       10.39        3.58 o   0.6010E-03
  -1  11   6      325.37      295.45       20.10 o   0.6150E-03
   0  11   6       94.39       66.14       13.70 o   0.2467E-02
   1  11   6      164.51      122.10       16.28 o   0.1436E-02
   2  11   6      646.04      609.52       29.92 o   0.2052E-03
   3  11   6      138.15      128.67       15.70 o   0.1541E-02
   4  11   6      143.86      135.99       15.93 o   0.1442E-02
   5  11   6      400.40      387.02       23.03 o   0.4204E-03
   6  11   6       53.28       45.91       15.21 o   0.2836E-02
   7  11   6      425.67      472.59       25.08 o   0.3293E-03
   8  11   6       13.70        9.69       15.56 o   0.3760E-02
  -8  12   6       13.22        5.59       14.23 o   0.4573E-02
  -7  12   6       10.93       10.92       12.88 o   0.5327E-02
  -6  12   6      706.20      730.25       33.15 o   0.1619E-03
  -5  12   6       30.22       23.99       11.53 o   0.5388E-02
  -4  12   6      465.21      489.15       24.40 o   0.3216E-03
  -3  12   6      244.12      257.29       18.10 o   0.7998E-03
  -2  12   6      291.82      277.90       19.71 o   0.6592E-03
  -1  12   6      798.34      732.93       34.93 o   0.1423E-03
   0  12   6      861.03      762.80       37.07 o   0.1303E-03
   1  12   6       50.23       54.74       13.52 o   0.3304E-02
   2  12   6      509.94      438.30       26.91 o   0.3345E-03
   3  12   6      462.44      403.11       24.95 o   0.3666E-03
   4  12   6       87.12       80.24       22.34 o   0.1442E-02
   5  12   6      463.73      439.46       25.54 o   0.3368E-03
   6  12   6      525.13      464.46       28.19 o   0.2912E-03
   7  12   6       -4.58        2.39       22.49 o   0.2815E-03
  -8  13   6       41.15       10.09       22.58 o   0.1791E-02
  -7  13   6      297.32      299.40       22.42 o   0.5943E-03
  -6  13   6      222.22      239.08       30.70 o   0.5607E-03
  -5  13   6      375.32      394.73       22.81 o   0.4250E-03
  -4  13   6      138.47      142.44       16.25 o   0.1422E-02
  -3  13   6       -2.97       11.75       13.91 o   0.4737E-03
  -2  13   6      771.01      810.66       34.36 o   0.1416E-03
  -1  13   6       14.27       18.32       12.39 o   0.5316E-02
   0  13   6      195.90      194.49       18.56 o   0.9363E-03
   1  13   6      646.28      543.18       31.58 o   0.2193E-03
   2  13   6      129.75       72.22       16.68 o   0.1916E-02
   3  13   6      326.42      282.14       22.48 o   0.5718E-03
   4  13   6      165.00      133.75       27.97 o   0.8371E-03
   5  13   6      138.56      123.62       19.00 o   0.1355E-02
   6  13   6       38.34       25.47       16.93 o   0.2800E-02
  -6  14   6        9.44        5.65       12.83 o   0.5513E-02
  -5  14   6       24.23        2.17       12.89 o   0.5301E-02
  -4  14   6       -1.45        6.79       10.24 o   0.4274E-03
  -3  14   6       -7.76       13.12       24.04 o   0.4144E-03
  -2  14   6        0.68       17.73        4.34 o   0.4091E-03
  -1  14   6      117.22      140.08       16.00 o   0.1497E-02
   0  14   6      -11.61        7.71       12.02 o   0.6150E-02
   1  14   6        7.15        1.17       24.21 o   0.3795E-03
   2  14   6       46.33       45.01       14.98 o   0.3019E-02
   3  14   6       42.31       47.00       14.57 o   0.3036E-02
   4  14   6       18.57        5.16       22.02 o   0.1975E-02
   5  14   6        5.38        3.84       27.44 o   0.2044E-03
  -4  15   6       38.30       38.49       14.56 o   0.3231E-02
  -3  15   6       64.54      101.94       15.09 o   0.2205E-02
  -2  15   6        9.44       25.39       13.33 o   0.4508E-02
  -1  15   6      102.95      117.70       16.38 o   0.1719E-02
   0  15   6       31.71       38.57       14.24 o   0.3612E-02
   1  15   6      111.07       88.48       16.57 o   0.1853E-02
   2  15   6      251.03      241.06       21.34 o   0.7208E-03
   3  15   6      144.50      116.12       26.36 o   0.9227E-03
  -2  16   6       -9.04       34.14       13.57 o   0.4179E-02
  -1  16   6      140.56      162.34       18.44 o   0.1183E-02
   0  16   6      379.70      386.55       25.45 o   0.3966E-03
   1  16   6       35.16       10.60       15.53 o   0.3594E-02
   2  16   6       17.04       62.47       21.30 o   0.1814E-02
 -12   1   7       34.08        7.77       19.61 o   0.2392E-02
 -11   1   7       26.32        9.05       12.69 o   0.5226E-02
 -10   1   7      429.09      420.10       23.39 o   0.3758E-03
  -9   1   7      223.83      200.78       16.94 o   0.1022E-02
  -8   1   7      219.95      235.57       12.00 o   0.1018E-02
  -7   1   7      492.95      538.94       18.59 o   0.2920E-03
  -6   1   7      110.71      126.52        8.11 o   0.2262E-02
  -5   1   7      141.31      146.71        8.61 o   0.1705E-02
  -4   1   7     1314.26     1294.41       32.96 o   0.6268E-04
  -3   1   7      374.88      428.67       12.40 o   0.4385E-03
  -2   1   7      570.17      543.04       24.95 o   0.2375E-03
  -1   1   7     1095.29     1116.71       24.02 o   0.7984E-04
   0   1   7       -0.03        6.54        1.23 o   0.4926E-02
   1   1   7      336.21      306.98       10.04 o   0.6183E-03
   2   1   7      715.52      719.24       16.99 o   0.1724E-03
   3   1   7      860.62      925.66       19.89 o   0.1246E-03
   4   1   7      173.61      203.51        7.62 o   0.1303E-02
   5   1   7      614.74      621.24       20.70 o   0.2249E-03
   6   1   7      294.66      303.03       14.92 o   0.6288E-03
   7   1   7      121.06       84.50       11.60 o   0.2250E-02
   8   1   7      610.75      670.08       23.34 o   0.2074E-03
   9   1   7       53.97       61.22       14.26 o   0.2838E-02
  10   1   7       -3.42        1.50       17.78 o   0.3357E-03
 -12   2   7      107.93      105.92       23.47 o   0.1182E-02
 -11   2   7      571.06      473.11       28.73 o   0.2709E-03
 -10   2   7      245.61      210.79       18.92 o   0.9223E-03
  -9   2   7      529.79      499.21       25.35 o   0.3020E-03
  -8   2   7     1287.88     1251.16       33.94 o   0.6442E-04
  -7   2   7        0.54        1.07        1.98 o   0.1971E-02
  -6   2   7      852.27      892.22       23.78 o   0.1179E-03
  -5   2   7     3707.61     3743.62       86.15 o   0.8679E-05
  -4   2   7       48.33       46.09        7.32 o   0.5846E-02
  -3   2   7      659.32      708.60       21.90 o   0.1817E-03
  -2   2   7     2323.17     2279.48       79.93 o   0.1953E-04
  -1   2   7      671.48      676.00       22.04 o   0.1808E-03
   0   2   7      841.89      785.86       19.32 o   0.1448E-03
   1   2   7     1817.35     1798.72       38.04 o   0.3360E-04
   2   2   7      485.14      441.36       12.81 o   0.3838E-03
   3   2   7      730.95      701.36       17.56 o   0.1819E-03
   4   2   7     1033.81     1126.81       23.43 o   0.7761E-04
   5   2   7      200.01      208.99       11.76 o   0.1245E-02
   6   2   7      133.22      126.37       11.11 o   0.2190E-02
   7   2   7     1711.36     1888.17       48.40 o   0.3215E-04
   8   2   7       57.33       64.62        9.85 o   0.3813E-02
   9   2   7      558.56      624.65       22.20 o   0.2264E-03
  10   2   7      336.37      389.16       18.68 o   0.4860E-03
 -11   3   7       38.01       27.78       19.61 o   0.2223E-02
 -10   3   7      499.97      433.77       35.84 o   0.2696E-03
  -9   3   7     1200.38     1177.61       63.97 o   0.6316E-04
  -8   3   7       64.99       71.29        9.75 o   0.3771E-02
  -7   3   7      425.12      441.98       17.91 o   0.3768E-03
  -6   3   7      779.79      776.13       26.05 o   0.1468E-03
  -5   3   7      178.58      199.47       11.50 o   0.1071E-02
  -4   3   7     1609.83     1677.83       46.40 o   0.4043E-04
  -3   3   7      228.76      221.92       11.76 o   0.1056E-02
  -2   3   7      530.71      645.72       23.96 o   0.2314E-03
  -1   3   7     2978.77     2830.69       81.02 o   0.1281E-04
   0   3   7      291.63      308.60       13.18 o   0.6974E-03
   1   3   7       83.64       95.74        6.38 o   0.3024E-02
   2   3   7       24.03       25.46        4.45 o   0.1199E-01
   3   3   7      361.32      336.63       10.93 o   0.5633E-03
   4   3   7      189.25      206.18        9.32 o   0.1285E-02
   5   3   7      878.67      932.15       26.74 o   0.1104E-03
   6   3   7      785.40      832.38       30.80 o   0.1264E-03
   7   3   7      160.25      146.76       12.14 o   0.1608E-02
   8   3   7      307.60      371.76       16.89 o   0.5450E-03
   9   3   7      159.34      165.49       14.08 o   0.1406E-02
  10   3   7       14.87        2.11       12.23 o   0.6096E-02
  11   3   7      665.21      641.14       48.46 o   0.1488E-03
 -11   4   7        4.50       12.14       27.18 o   0.1481E-03
 -10   4   7       16.23        0.18       16.96 o   0.3338E-02
  -9   4   7      107.69       84.89       19.21 o   0.1655E-02
  -8   4   7       80.85       71.51       12.03 o   0.3028E-02
  -7   4   7      367.44      367.56       16.74 o   0.5121E-03
  -6   4   7       82.75       91.43        9.16 o   0.2907E-02
  -5   4   7       -3.99        0.01        8.86 o   0.1582E-02
  -4   4   7      119.13      116.83        9.57 o   0.2439E-02
  -3   4   7      109.27       96.00        8.97 o   0.2598E-02
  -2   4   7        1.66        0.75        5.02 o   0.2033E-02
  -1   4   7        8.52        9.86        5.49 o   0.2183E-01
   0   4   7      179.70      152.65       13.30 o   0.1392E-02
   1   4   7       31.87       34.72        4.35 o   0.8730E-02
   2   4   7       26.47       26.45        4.28 o   0.1408E-01
   3   4   7      177.21      183.09        7.61 o   0.1386E-02
   4   4   7       46.68       41.20        5.18 o   0.7650E-02
   5   4   7       15.67        0.10        6.00 o   0.2111E-01
   6   4   7        4.69        0.69       12.46 o   0.9393E-03
   7   4   7       83.96       94.80       10.95 o   0.2755E-02
   8   4   7        5.12        3.57       15.59 o   0.6535E-03
   9   4   7       32.63       20.42       11.41 o   0.5357E-02
  10   4   7       51.15       38.64       15.77 o   0.2900E-02
 -11   5   7        7.07        4.53       37.70 o   0.9902E-04
 -10   5   7     1014.01      895.67       57.95 o   0.8953E-04
  -9   5   7      480.20      451.16       34.24 o   0.2868E-03
  -8   5   7       19.05       24.08        9.19 o   0.7198E-02
  -7   5   7      571.82      531.12       21.55 o   0.2690E-03
  -6   5   7      237.14      236.29       13.68 o   0.8686E-03
  -5   5   7       37.34       34.91        8.26 o   0.5966E-02
  -4   5   7      910.22      979.02       29.24 o   0.1110E-03
  -3   5   7      478.75      527.46       18.20 o   0.3028E-03
  -2   5   7      240.35      258.48       12.40 o   0.8126E-03
  -1   5   7      182.44      156.41       11.10 o   0.1466E-02
   0   5   7      377.20      341.60       15.67 o   0.5132E-03
   1   5   7        0.86        0.43        2.22 o   0.1582E-02
   2   5   7      233.41      232.87        8.94 o   0.1009E-02
   3   5   7      187.42      196.46        8.26 o   0.1363E-02
   4   5   7       99.69       80.19        6.71 o   0.3441E-02
   5   5   7      443.87      483.44       17.08 o   0.3297E-03
   6   5   7      498.74      509.44       19.27 o   0.2914E-03
   7   5   7        8.33        8.79        9.61 o   0.9013E-02
   8   5   7      122.32      105.52       15.62 o   0.1781E-02
   9   5   7      114.57      111.64       16.81 o   0.1650E-02
  10   5   7      108.10       95.80       17.76 o   0.1707E-02
 -10   6   7      122.08       86.50       23.31 o   0.1262E-02
  -9   6   7      362.62      322.95       29.90 o   0.4401E-03
  -8   6   7      693.86      742.25       31.46 o   0.1584E-03
  -7   6   7       16.93       19.12        8.51 o   0.9553E-02
  -6   6   7     1001.01     1072.91       32.54 o   0.8971E-04
  -5   6   7     1393.85     1444.93       42.05 o   0.5343E-04
  -4   6   7       31.05       28.91        7.95 o   0.7585E-02
  -3   6   7     1309.00     1367.71       49.50 o   0.5186E-04
  -2   6   7     1346.46     1392.54       40.34 o   0.5690E-04
  -1   6   7       71.58       48.74        8.74 o   0.4554E-02
   0   6   7      855.31      769.38       27.89 o   0.1370E-03
   1   6   7     1005.70     1003.78       31.58 o   0.9313E-04
   2   6   7       69.40       59.91        7.06 o   0.4330E-02
   3   6   7      274.96      270.77       11.46 o   0.7816E-03
   4   6   7      753.81      780.27       29.43 o   0.1477E-03
   5   6   7       33.07       30.41       10.42 o   0.5757E-02
   6   6   7      325.29      346.73       19.29 o   0.5163E-03
   7   6   7      669.87      750.50       29.59 o   0.1554E-03
   8   6   7       32.71       25.64       12.82 o   0.4399E-02
   9   6   7      425.11      493.33       25.55 o   0.3063E-03
  10   6   7      408.19      389.02       38.58 o   0.2943E-03
 -10   7   7      192.16      159.85       26.68 o   0.7996E-03
  -9   7   7      573.27      545.66       38.90 o   0.2154E-03
  -8   7   7       74.66       60.67       14.00 o   0.2802E-02
  -7   7   7      201.08      185.59       14.11 o   0.1175E-02
  -6   7   7      791.87      787.20       27.73 o   0.1462E-03
  -5   7   7       59.50       57.74        9.40 o   0.3988E-02
  -4   7   7     1095.74     1251.36       34.58 o   0.7390E-04
  -3   7   7      348.96      388.13       15.64 o   0.4989E-03
  -2   7   7       28.50       19.65        7.66 o   0.9800E-02
  -1   7   7      766.93      693.21       26.01 o   0.1516E-03
   0   7   7      241.61      244.16       13.53 o   0.9582E-03
   1   7   7      511.60      469.80       19.69 o   0.3318E-03
   2   7   7      556.34      537.32       20.82 o   0.2644E-03
   3   7   7      398.76      397.02       16.37 o   0.4370E-03
   4   7   7        5.47        2.80       15.51 o   0.7043E-03
   5   7   7      888.27      928.24       34.58 o   0.1070E-03
   6   7   7       77.23       72.87       13.27 o   0.2697E-02
   7   7   7       -5.06        1.98       18.02 o   0.4843E-03
   8   7   7      266.94      263.43       20.91 o   0.6676E-03
   9   7   7       73.42       80.24       16.09 o   0.2129E-02
  -9   8   7       -5.79        1.92       29.46 o   0.1777E-03
  -8   8   7      172.47      151.79       17.77 o   0.1221E-02
  -7   8   7      632.87      682.50       24.48 o   0.1907E-03
  -6   8   7      243.25      241.50       14.78 o   0.8431E-03
  -5   8   7      158.06      130.56       12.27 o   0.1814E-02
  -4   8   7      218.48      218.43       16.93 o   0.9178E-03
  -3   8   7       12.59        8.16        7.65 o   0.1223E-01
  -2   8   7       36.76       46.17        8.42 o   0.5682E-02
  -1   8   7       13.61       15.92        7.88 o   0.1055E-01
   0   8   7       -6.46        0.07       13.34 o   0.1127E-02
   1   8   7      224.92      205.02       13.78 o   0.1015E-02
   2   8   7       42.96       33.64       11.10 o   0.4696E-02
   3   8   7        0.86        0.09        2.63 o   0.1127E-02
   4   8   7      108.90      115.35       12.89 o   0.2139E-02
   5   8   7      151.25      125.63       15.51 o   0.1638E-02
   6   8   7       -5.42        3.72       18.79 o   0.4764E-03
   7   8   7      -10.21        0.03       12.36 o   0.6249E-02
   8   8   7       -8.56        0.00       13.27 o   0.5475E-02
   9   8   7       83.46       92.80       17.08 o   0.1840E-02
  -9   9   7       14.39       15.98       18.73 o   0.2604E-02
  -8   9   7      165.24      175.66       18.06 o   0.1155E-02
  -7   9   7       23.91       37.00       12.15 o   0.4657E-02
  -6   9   7      107.35      101.35       11.71 o   0.2256E-02
  -5   9   7       93.98       79.43       11.04 o   0.2725E-02
  -4   9   7      244.28      273.23       18.70 o   0.7451E-03
  -3   9   7       12.89       26.39        8.42 o   0.7930E-02
  -2   9   7      174.37      168.60       12.78 o   0.1347E-02
  -1   9   7      531.40      497.85       21.24 o   0.2961E-03
   0   9   7      823.82      707.42       34.77 o   0.1472E-03
   1   9   7       45.61       40.23       12.71 o   0.3873E-02
   2   9   7      443.43      381.56       23.61 o   0.3772E-03
   3   9   7       -1.98        4.33        8.07 o   0.9436E-03
   4   9   7       15.27       16.06       11.26 o   0.6414E-02
   5   9   7     1031.01     1045.36       40.19 o   0.8619E-04
   6   9   7      132.09      136.80       16.36 o   0.1515E-02
   7   9   7       65.90       90.99       15.68 o   0.2197E-02
   8   9   7      113.68      104.40       17.73 o   0.1598E-02
  -9  10   7      126.74      156.03       27.73 o   0.8522E-03
  -8  10   7      276.19      251.19       21.56 o   0.7046E-03
  -7  10   7      168.33      154.31       17.82 o   0.1283E-02
  -6  10   7      553.82      538.64       28.15 o   0.2511E-03
  -5  10   7      698.56      766.43       48.38 o   0.1265E-03
  -4  10   7      264.61      279.05       18.40 o   0.6629E-03
  -3  10   7      296.48      310.18       19.23 o   0.5986E-03
  -2  10   7      411.69      426.62       22.63 o   0.3935E-03
  -1  10   7       93.03       72.02       13.95 o   0.2406E-02
   0  10   7     1268.25     1121.48       48.72 o   0.6584E-04
   1  10   7     1142.44      970.25       45.11 o   0.8530E-04
   2  10   7       64.46       55.11       14.01 o   0.2911E-02
   3  10   7      395.77      359.06       23.02 o   0.4291E-03
   4  10   7     1040.05      997.12       40.19 o   0.9184E-04
   5  10   7      105.89       75.88       15.90 o   0.2090E-02
   6  10   7      335.58      357.43       22.45 o   0.4872E-03
   7  10   7      230.66      250.46       20.91 o   0.7493E-03
   8  10   7       36.69       31.33       16.08 o   0.3024E-02
  -9  11   7      186.13      180.95       30.78 o   0.6452E-03
  -8  11   7       -3.50        5.06       17.35 o   0.3603E-03
  -7  11   7       88.32       69.69       15.71 o   0.2299E-02
  -6  11   7      256.78      273.00       20.38 o   0.7011E-03
  -5  11   7      129.88      116.01       14.99 o   0.1780E-02
  -4  11   7      845.11      872.47       36.08 o   0.1211E-03
  -3  11   7        1.37       17.99        9.30 o   0.4863E-03
  -2  11   7      126.74      137.31       15.41 o   0.1650E-02
  -1  11   7      492.74      470.70       25.89 o   0.2941E-03
   0  11   7      919.29      843.92       38.89 o   0.1176E-03
   1  11   7      340.64      322.02       22.23 o   0.5260E-03
   2  11   7       82.02       71.88       15.21 o   0.2352E-02
   3  11   7       -1.45        1.64       10.57 o   0.4024E-03
   4  11   7        8.08        5.17       12.43 o   0.5832E-02
   5  11   7      931.71      924.73       38.41 o   0.1071E-03
   6  11   7       74.26       59.77       16.92 o   0.2182E-02
   7  11   7        4.98        8.37       23.87 o   0.2711E-03
  -8  12   7       37.53       57.47       21.62 o   0.1679E-02
  -7  12   7      172.15      172.25       18.91 o   0.1075E-02
  -6  12   7      239.10      230.36       32.71 o   0.5062E-03
  -5  12   7        7.31       18.26       23.31 o   0.4138E-03
  -4  12   7       13.22       10.60       11.82 o   0.6082E-02
  -3  12   7       54.57       51.55       13.38 o   0.3450E-02
  -2  12   7      -26.52        1.91       11.52 o   0.6405E-02
  -1  12   7      262.44      269.39       20.15 o   0.6888E-03
   0  12   7       21.30       11.29       12.78 o   0.4921E-02
   1  12   7      137.55      137.62       17.42 o   0.1367E-02
   2  12   7      263.73      216.33       20.57 o   0.7786E-03
   3  12   7       35.80       42.82       14.25 o   0.3467E-02
   4  12   7       27.69       23.79       13.85 o   0.4170E-02
   5  12   7       66.63       46.70       16.15 o   0.2638E-02
   6  12   7      104.96       92.14       18.43 o   0.1711E-02
  -6  13   7      328.06      326.14       22.78 o   0.5176E-03
  -5  13   7       43.72       33.36       13.59 o   0.3707E-02
  -4  13   7      149.16      171.47       16.97 o   0.1230E-02
  -3  13   7       -3.09       24.05       15.48 o   0.3962E-03
  -2  13   7       29.45       38.55       13.70 o   0.3801E-02
  -1  13   7      102.99      109.36       16.51 o   0.1758E-02
   0  13   7      151.21      148.83       18.23 o   0.1236E-02
   1  13   7       95.84      102.71       16.54 o   0.1846E-02
   2  13   7      154.71      139.24       18.04 o   0.1250E-02
   3  13   7       94.35       53.92       23.39 o   0.1435E-02
   4  13   7       18.24       17.47       14.59 o   0.3954E-02
   5  13   7      248.06      197.53       22.26 o   0.7916E-03
  -5  14   7      312.31      332.22       35.36 o   0.3778E-03
  -4  14   7       -1.41        4.81       10.74 o   0.3786E-03
  -3  14   7      109.34      118.87       16.88 o   0.1684E-02
  -2  14   7      140.56      142.27       17.40 o   0.1418E-02
  -1  14   7      127.02      142.59       17.53 o   0.1374E-02
   0  14   7      595.73      592.63       30.72 o   0.2130E-03
   1  14   7      198.39      170.64       20.13 o   0.9915E-03
   2  14   7       32.11       35.53       15.04 o   0.3276E-02
   3  14   7      103.84       91.41       24.03 o   0.1211E-02
   4  14   7      163.11      140.75       19.25 o   0.1182E-02
  -2  15   7        4.18       15.82       20.25 o   0.3145E-03
  -1  15   7       34.24       43.88       15.24 o   0.3042E-02
   0  15   7      550.68      557.74       30.24 o   0.2340E-03
   1  15   7      176.01      151.74       19.89 o   0.1123E-02
   2  15   7       53.93       50.24       23.23 o   0.1535E-02
   1  16   7      169.01      209.61       29.74 o   0.6372E-03
   2  16   7      -10.37       11.07       21.14 o   0.7138E-03
 -11   0   8      174.16      220.65       25.56 o   0.7265E-03
 -10   0   8     1488.34     1397.24       77.88 o   0.4459E-04
  -9   0   8       77.64       62.03       18.81 o   0.1927E-02
  -8   0   8      417.55      350.48       22.51 o   0.4499E-03
  -7   0   8     2324.57     2073.97       80.16 o   0.2260E-04
  -6   0   8       28.57       41.24        9.65 o   0.5107E-02
  -5   0   8     2129.40     2319.14       72.76 o   0.2155E-04
  -4   0   8     1609.46     1728.97       83.10 o   0.3227E-04
  -3   0   8       80.61      122.65       16.07 o   0.1667E-02
  -2   0   8     1525.95     1445.69       78.52 o   0.3822E-04
  -1   0   8      801.11      793.03       46.05 o   0.1122E-03
   0   0   8       73.22       74.43        9.23 o   0.3424E-02
   1   0   8     1579.12     1533.51       53.78 o   0.4302E-04
   2   0   8      332.32      351.87       17.11 o   0.4689E-03
   3   0   8      423.14      458.54       19.48 o   0.3397E-03
   4   0   8        4.34       36.76       11.11 o   0.1042E-02
   5   0   8     2424.07     2577.57      110.18 o   0.1520E-04
   6   0   8       61.72      128.16       16.56 o   0.1690E-02
   7   0   8      706.84      791.62       43.24 o   0.1271E-03
   8   0   8      316.17      313.89       29.01 o   0.4081E-03
   9   0   8       12.86       13.58       20.33 o   0.2239E-02
  10   0   8       18.00        7.03       20.01 o   0.2346E-02
 -11   1   8      526.57      469.84       38.82 o   0.2559E-03
 -10   1   8       -4.50        1.91       24.54 o   0.2233E-03
  -9   1   8      915.23      820.37       52.24 o   0.1048E-03
  -8   1   8      391.31      401.51       21.76 o   0.4234E-03
  -7   1   8       14.33       18.78        8.31 o   0.9163E-02
  -6   1   8     1539.99     1489.14       45.76 o   0.4681E-04
  -5   1   8      417.49      402.98       17.61 o   0.4205E-03
  -4   1   8        7.15        9.98       12.57 o   0.5630E-02
  -3   1   8      457.03      470.35       17.68 o   0.3557E-03
  -2   1   8       21.83       31.69        6.62 o   0.9035E-02
  -1   1   8      181.21      178.01        8.92 o   0.1400E-02
   0   1   8     1513.09     1360.28       36.94 o   0.5027E-04
   1   1   8      264.62      254.22        9.53 o   0.8591E-03
   2   1   8       34.94       43.88        5.75 o   0.6942E-02
   3   1   8      290.47      310.04       11.24 o   0.6220E-03
   4   1   8      415.02      521.89       13.73 o   0.3365E-03
   5   1   8      110.51       92.16       12.19 o   0.2455E-02
   6   1   8      258.34      265.91       17.76 o   0.6551E-03
   7   1   8      109.38      111.43       14.56 o   0.1912E-02
   8   1   8       38.66       40.88       13.42 o   0.3734E-02
   9   1   8      287.92      283.67       21.60 o   0.5991E-03
  10   1   8       36.41       12.14       21.14 o   0.2027E-02
 -11   2   8        4.98        3.75       29.49 o   0.1312E-03
 -10   2   8       19.21       31.20       17.04 o   0.2902E-02
  -9   2   8        8.44       19.61       16.64 o   0.3197E-02
  -8   2   8       74.22       70.62       12.45 o   0.2965E-02
  -7   2   8       -0.78        4.43        2.74 o   0.1030E-02
  -6   2   8       -0.94        3.75        2.57 o   0.1174E-02
  -5   2   8       -4.61        0.43       10.19 o   0.1377E-02
  -4   2   8      208.88      229.62       12.45 o   0.1036E-02
  -3   2   8      700.22      737.77       23.69 o   0.1643E-03
  -2   2   8      288.25      316.72       13.54 o   0.7052E-03
  -1   2   8      360.13      367.66       12.59 o   0.5252E-03
   0   2   8      758.88      756.07       20.91 o   0.1512E-03
   1   2   8        0.74       10.98        1.63 o   0.2819E-02
   2   2   8       76.01       89.19        5.64 o   0.3624E-02
   3   2   8      150.11      156.30        7.55 o   0.1696E-02
   4   2   8      135.95      148.12        7.29 o   0.2019E-02
   5   2   8       31.56       19.14        8.18 o   0.8868E-02
   6   2   8       44.16       41.87       11.70 o   0.3991E-02
   7   2   8       21.86       19.04       11.85 o   0.5307E-02
   8   2   8       -7.39        1.31       22.12 o   0.4694E-03
   9   2   8        3.21        5.02       17.05 o   0.3427E-03
 -11   3   8      167.57      134.07       25.72 o   0.9060E-03
 -10   3   8       36.81       17.39       18.65 o   0.2521E-02
  -9   3   8      679.51      615.67       43.16 o   0.1665E-03
  -8   3   8      182.73      181.07       13.54 o   0.1336E-02
  -7   3   8       79.00       78.88       10.33 o   0.3158E-02
  -6   3   8     1376.98     1423.62       41.70 o   0.5259E-04
  -5   3   8      150.82      174.24       11.34 o   0.1483E-02
  -4   3   8      459.14      564.69       18.18 o   0.2811E-03
  -3   3   8      754.50      814.92       31.85 o   0.1340E-03
  -2   3   8      161.25      160.97       10.74 o   0.1581E-02
  -1   3   8       48.54       39.28        7.65 o   0.6308E-02
   0   3   8     4100.17     3743.19       93.64 o   0.7773E-05
   1   3   8       54.31       64.16        6.82 o   0.4927E-02
   2   3   8        8.97       19.09        4.97 o   0.1498E-01
   3   3   8      276.19      263.84       10.05 o   0.7553E-03
   4   3   8      477.03      600.66       13.72 o   0.2979E-03
   5   3   8      864.84      998.50       27.32 o   0.1105E-03
   6   3   8      316.04      327.43       16.12 o   0.5496E-03
   7   3   8      454.43      510.92       19.87 o   0.3298E-03
   8   3   8       19.41       10.81       12.48 o   0.5316E-02
   9   3   8      207.35      257.54       18.64 o   0.7833E-03
 -10   4   8     1311.21     1053.84       71.21 o   0.6287E-04
  -9   4   8       62.61       61.13       19.53 o   0.1923E-02
  -8   4   8      323.51      332.69       17.01 o   0.6029E-03
  -7   4   8     1193.95     1191.65       37.58 o   0.7052E-04
  -6   4   8       -9.56        0.49        7.69 o   0.1473E-01
  -5   4   8     1157.92     1259.65       36.05 o   0.7025E-04
  -4   4   8     1620.49     1745.56       47.53 o   0.3708E-04
  -3   4   8       -1.61        2.72        7.78 o   0.8215E-03
  -2   4   8      650.42      616.96       28.67 o   0.1970E-03
  -1   4   8     1139.97     1065.12       34.77 o   0.8344E-04
   0   4   8      435.65      405.30       17.54 o   0.4104E-03
   1   4   8     2462.25     2455.56       57.96 o   0.1862E-04
   2   4   8     1215.09     1166.15       30.93 o   0.6899E-04
   3   4   8        9.16        7.13        4.98 o   0.2458E-01
   4   4   8      182.44      131.14        9.86 o   0.1635E-02
   5   4   8     3587.40     4113.11      158.00 o   0.6973E-05
   6   4   8       35.24       28.86       11.00 o   0.5066E-02
   7   4   8      254.85      258.29       14.65 o   0.8206E-03
   8   4   8      272.02      316.86       16.93 o   0.6273E-03
   9   4   8      110.37       81.42       13.98 o   0.2104E-02
 -10   5   8       71.45       36.80       20.65 o   0.1865E-02
  -9   5   8      442.11      398.33       33.51 o   0.3279E-03
  -8   5   8       41.63       46.25       12.14 o   0.4081E-02
  -7   5   8      215.41      228.98       13.83 o   0.9725E-03
  -6   5   8      643.91      632.71       23.74 o   0.2188E-03
  -5   5   8      157.87      173.23       11.69 o   0.1424E-02
  -4   5   8      348.85      375.06       15.92 o   0.5018E-03
  -3   5   8      728.43      825.28       24.89 o   0.1539E-03
  -2   5   8       68.71       57.36        8.75 o   0.4016E-02
  -1   5   8      211.93      202.83       12.38 o   0.1093E-02
   0   5   8      496.60      527.96       24.01 o   0.2710E-03
   1   5   8      433.24      431.28       17.27 o   0.3843E-03
   2   5   8      105.34      102.91        7.57 o   0.2803E-02
   3   5   8      940.59     1014.17       24.97 o   0.1016E-03
   4   5   8      191.68      199.13       10.08 o   0.1231E-02
   5   5   8      120.15       92.84       10.48 o   0.2378E-02
   6   5   8      969.16     1056.99       30.70 o   0.9034E-04
   7   5   8      110.16      119.86       12.35 o   0.2207E-02
   8   5   8      143.40      127.96       13.91 o   0.1733E-02
   9   5   8      429.37      467.86       26.02 o   0.3163E-03
  10   5   8      103.59       69.05       24.51 o   0.1244E-02
 -10   6   8        9.00        8.98       18.81 o   0.7870E-03
  -9   6   8       22.46       45.40       10.94 o   0.5027E-02
  -8   6   8        1.00        2.46        7.58 o   0.5424E-03
  -7   6   8      -15.24        0.51        8.05 o   0.1294E-01
  -6   6   8       29.17       38.40        9.02 o   0.6088E-02
  -5   6   8      -11.06        0.25        7.63 o   0.1487E-01
  -4   6   8       -7.42        0.40       14.11 o   0.4887E-02
  -3   6   8      262.35      261.51       14.15 o   0.8490E-03
  -2   6   8      286.30      319.37       14.66 o   0.6408E-03
  -1   6   8      825.84      766.39       27.75 o   0.1352E-03
   0   6   8      753.69      685.13       26.14 o   0.1649E-03
   1   6   8      391.02      412.09       17.25 o   0.4396E-03
   2   6   8        4.60       10.76        9.74 o   0.1472E-02
   3   6   8       43.04       39.23        6.83 o   0.6946E-02
   4   6   8        5.01        1.59       11.82 o   0.1114E-02
   5   6   8       59.51       58.04       11.98 o   0.3491E-02
   6   6   8       51.56       33.42       12.50 o   0.3791E-02
   7   6   8      141.85      150.22       16.04 o   0.1374E-02
   8   6   8       -1.17        0.29        9.80 o   0.3771E-03
   9   6   8       37.41       26.46       15.15 o   0.3309E-02
  -9   7   8      207.67      172.71       19.28 o   0.9899E-03
  -8   7   8      137.15      151.16       16.07 o   0.1512E-02
  -7   7   8       28.50       24.00        9.81 o   0.6820E-02
  -6   7   8      498.12      506.45       21.12 o   0.2991E-03
  -5   7   8      361.23      366.26       17.32 o   0.4602E-03
  -4   7   8      219.24      230.17       17.86 o   0.8284E-03
  -3   7   8       64.67       71.20        9.69 o   0.3812E-02
  -2   7   8      200.92      182.86       13.22 o   0.1164E-02
  -1   7   8       -0.11        7.03        2.92 o   0.9034E-03
   0   7   8     3384.26     3108.99       93.30 o   0.1088E-04
   1   7   8      509.51      484.97       20.67 o   0.3141E-03
   2   7   8       -7.03        5.69       12.36 o   0.6170E-02
   3   7   8      289.85      264.28       12.50 o   0.7393E-03
   4   7   8      446.97      446.29       21.92 o   0.3627E-03
   5   7   8      386.09      467.82       21.58 o   0.3697E-03
   6   7   8        3.30        3.57       15.04 o   0.4515E-03
   7   7   8       30.18       31.72       13.37 o   0.4099E-02
   8   7   8      120.03       91.22       16.88 o   0.1792E-02
   9   7   8      142.17      124.11       28.93 o   0.8117E-03
  -9   8   8      129.39      119.56       17.31 o   0.1575E-02
  -8   8   8      312.99      318.35       22.92 o   0.5731E-03
  -7   8   8      399.67      380.75       19.16 o   0.4466E-03
  -6   8   8       19.85       21.09        9.35 o   0.7819E-02
  -5   8   8      675.74      699.42       25.55 o   0.1871E-03
  -4   8   8     1181.71     1282.00       37.48 o   0.6674E-04
  -3   8   8        8.14        7.02        8.26 o   0.1217E-01
  -2   8   8      447.62      453.87       19.05 o   0.3432E-03
  -1   8   8      451.83      492.90       19.38 o   0.3289E-03
   0   8   8      335.67      287.69       16.99 o   0.5762E-03
   1   8   8     1648.09     1533.66       49.48 o   0.4175E-04
   2   8   8       59.34       63.36       10.68 o   0.3606E-02
   3   8   8       19.37       12.59        8.68 o   0.9124E-02
   4   8   8      264.17      255.13       17.84 o   0.6882E-03
   5   8   8      879.67      993.68       35.82 o   0.1020E-03
   6   8   8       15.27       34.37       12.45 o   0.4927E-02
   7   8   8      148.20      146.13       17.67 o   0.1259E-02
   8   8   8      347.79      328.62       24.21 o   0.4833E-03
  -9   9   8      387.70      370.81       40.02 o   0.3105E-03
  -8   9   8      204.70      202.03       19.75 o   0.9414E-03
  -7   9   8      -11.25        1.94        9.67 o   0.9353E-02
  -6   9   8      226.13      231.01       15.74 o   0.9578E-03
  -5   9   8      468.99      562.41       26.50 o   0.2686E-03
  -4   9   8       62.37       53.69       10.57 o   0.4180E-02
  -3   9   8      189.83      183.68       13.80 o   0.1262E-02
  -2   9   8       77.64       66.20       10.85 o   0.3413E-02
  -1   9   8       25.29       16.02        9.61 o   0.7385E-02
   0   9   8      384.86      361.59       18.59 o   0.4818E-03
   1   9   8      914.03      848.78       38.19 o   0.1125E-03
   2   9   8       29.29       29.40       12.95 o   0.4042E-02
   3   9   8      213.38      197.49       14.04 o   0.1088E-02
   4   9   8      109.34      108.11       14.66 o   0.1809E-02
   5   9   8        4.46        1.56       19.30 o   0.3722E-03
   6   9   8      483.25      532.16       25.95 o   0.2753E-03
   7   9   8      126.78      181.03       17.99 o   0.1175E-02
   8   9   8       10.37        9.95       23.55 o   0.5781E-03
  -9  10   8       14.87        1.17       20.90 o   0.2233E-02
  -8  10   8      -20.82        0.58       19.61 o   0.2500E-02
  -7  10   8      -11.69        1.17       12.33 o   0.6034E-02
  -6  10   8      -10.21        0.03       11.67 o   0.6976E-02
  -5  10   8       59.26       71.47       10.64 o   0.3386E-02
  -4  10   8       78.31       93.02       11.53 o   0.2740E-02
  -3  10   8        9.59       14.45        9.38 o   0.8763E-02
  -2  10   8       10.85        8.99       11.63 o   0.6376E-02
  -1  10   8      298.09      328.80       20.53 o   0.5323E-03
   0  10   8     1095.62      991.82       44.43 o   0.8372E-04
   1  10   8       73.01       51.10       14.78 o   0.2773E-02
   2  10   8      -16.27        3.89       12.35 o   0.5970E-02
   3  10   8       42.78       33.47       10.60 o   0.5116E-02
   4  10   8       -6.67        0.09       22.22 o   0.4201E-03
   5  10   8       64.70       51.71       15.48 o   0.2627E-02
   6  10   8      117.78      105.68       17.11 o   0.1627E-02
   7  10   8       39.54       26.81       16.48 o   0.2937E-02
  -8  11   8      177.77      164.94       31.18 o   0.6842E-03
  -7  11   8        5.26       10.71       21.44 o   0.3546E-03
  -6  11   8      193.77      230.24       29.50 o   0.6104E-03
  -5  11   8      293.99      318.62       20.43 o   0.5723E-03
  -4  11   8      189.63      153.15       17.89 o   0.1071E-02
  -3  11   8       69.12       69.56       14.41 o   0.2762E-02
  -2  11   8      245.81      231.66       20.05 o   0.8023E-03
  -1  11   8      -12.70        0.50       11.82 o   0.6696E-02
   0  11   8     1809.69     1652.49       67.13 o   0.3436E-04
   1  11   8       97.93       72.44       16.54 o   0.2059E-02
   2  11   8       -8.04       16.65       25.69 o   0.3757E-03
   3  11   8      173.35      146.44       16.80 o   0.1341E-02
   4  11   8      152.86      156.45       17.33 o   0.1308E-02
   5  11   8      154.99      116.86       18.67 o   0.1368E-02
   6  11   8       89.29       58.96       17.76 o   0.1966E-02
  -6  12   8       37.73       42.18       13.40 o   0.3641E-02
  -5  12   8      228.57      218.54       19.52 o   0.8553E-03
  -4  12   8      558.88      602.53       28.90 o   0.2332E-03
  -3  12   8        0.28        8.58        4.44 o   0.3926E-03
  -2  12   8      156.56      154.52       18.11 o   0.1247E-02
  -1  12   8      263.33      251.46       21.87 o   0.7105E-03
   0  12   8      216.23      222.29       20.72 o   0.7951E-03
   1  12   8      977.80      852.21       42.41 o   0.1080E-03
   2  12   8      167.57      139.64       18.81 o   0.1248E-02
   3  12   8      116.86       81.91       24.75 o   0.1172E-02
   4  12   8      344.38      309.55       22.74 o   0.5297E-03
   5  12   8      488.48      479.72       27.86 o   0.2966E-03
  -5  13   8      146.59      130.79       28.77 o   0.8142E-03
  -4  13   8       36.33       45.87       14.17 o   0.3483E-02
  -3  13   8        6.83       46.89       25.38 o   0.2339E-03
  -2  13   8       11.37       22.82       13.80 o   0.4421E-02
  -1  13   8       17.40       31.61       14.34 o   0.3823E-02
   0  13   8      227.48      184.20       21.38 o   0.8596E-03
   1  13   8      274.66      261.27       22.90 o   0.6312E-03
   2  13   8       62.49       46.68       16.23 o   0.2640E-02
   3  13   8      294.63      207.15       30.30 o   0.5606E-03
   4  13   8      127.46       66.43       26.68 o   0.1064E-02
  -3  14   8       -2.57       18.17       23.28 o   0.8992E-04
  -2  14   8      -16.23        2.94       13.51 o   0.5057E-02
  -1  14   8       56.42       81.67       16.15 o   0.2175E-02
   0  14   8       81.45      108.15       17.43 o   0.1695E-02
   1  14   8       61.68       51.86       16.86 o   0.2387E-02
   2  14   8      -39.30        0.07       20.25 o   0.2277E-02
   1  15   8      -26.84        8.95       21.94 o   0.1945E-02
   2  15   8      -13.98        5.31       22.90 o   0.1845E-02
  -8   1   9      160.09      154.03       17.05 o   0.1284E-02
  -7   1   9        5.30        2.20       16.99 o   0.5709E-03
  -6   1   9       85.59       67.77       13.66 o   0.2856E-02
  -5   1   9      819.19      857.40       35.69 o   0.1200E-03
  -4   1   9      208.56      194.57       17.19 o   0.9732E-03
  -3   1   9       66.63       73.12       11.83 o   0.3158E-02
  -2   1   9      370.70      381.40       21.11 o   0.4256E-03
  -1   1   9       78.80       62.39       11.96 o   0.3021E-02
   0   1   9      268.51      239.24       19.72 o   0.7343E-03
   1   1   9     3336.89     3345.20       89.68 o   0.9882E-05
   2   1   9       25.22       52.26        6.40 o   0.6424E-02
   3   1   9      347.97      412.46       13.00 o   0.4858E-03
   4   1   9      494.05      468.31       18.19 o   0.2888E-03
   5   1   9      925.28      960.66       35.60 o   0.1101E-03
   6   1   9      548.43      630.21       26.12 o   0.2209E-03
   7   1   9       66.99       66.62       13.76 o   0.2647E-02
   8   1   9       -0.56        3.31        4.41 o   0.3991E-03
   9   1   9      310.30      308.00       22.11 o   0.5439E-03
 -10   2   9      649.14      514.22       44.04 o   0.1986E-03
  -9   2   9      581.55      539.38       39.78 o   0.2086E-03
  -8   2   9      103.17       88.36       11.70 o   0.2774E-02
  -7   2   9      357.40      353.71       17.76 o   0.5604E-03
  -6   2   9      570.86      533.40       22.28 o   0.2614E-03
  -5   2   9      435.25      521.23       18.57 o   0.3012E-03
  -4   2   9     2791.71     3086.75       97.23 o   0.1262E-04
  -3   2   9      198.27      157.53       12.16 o   0.1321E-02
  -2   2   9      109.06       94.56       13.18 o   0.2173E-02
  -1   2   9       70.24       58.59       11.59 o   0.3434E-02
   0   2   9    13285.53    12102.98      340.91 o   0.7637E-06
   1   2   9     1704.96     1720.35       48.91 o   0.3828E-04
   2   2   9       71.77       69.81        8.81 o   0.3155E-02
   3   2   9     1253.55     1390.16       31.79 o   0.5828E-04
   4   2   9      108.12      116.55        9.92 o   0.2300E-02
   5   2   9     1521.85     2011.41       51.89 o   0.3137E-04
   6   2   9      799.67      833.40       33.05 o   0.1234E-03
   7   2   9       17.84       34.40       12.48 o   0.4262E-02
   8   2   9      338.71      367.32       22.03 o   0.4724E-03
   9   2   9      109.74       90.17       16.96 o   0.1730E-02
 -10   3   9      190.55      159.01       25.96 o   0.8362E-03
  -9   3   9       75.31       56.28       19.93 o   0.1852E-02
  -8   3   9      578.29      514.77       28.52 o   0.2576E-03
  -7   3   9      228.81      197.35       14.93 o   0.1115E-02
  -6   3   9       26.55       27.21        8.83 o   0.7693E-02
  -5   3   9      578.20      605.97       22.01 o   0.2312E-03
  -4   3   9      779.25      809.42       26.75 o   0.1365E-03
  -3   3   9      243.17      286.45       13.24 o   0.7778E-03
  -2   3   9      316.04      373.32       14.81 o   0.5544E-03
  -1   3   9      413.76      382.61       17.11 o   0.4220E-03
   0   3   9      116.48      108.08       10.64 o   0.2266E-02
   1   3   9     3510.79     3506.00       81.20 o   0.9566E-05
   2   3   9       54.65       65.88        7.74 o   0.4307E-02
   3   3   9       29.36       23.35        7.67 o   0.8838E-02
   4   3   9      594.67      634.52       21.06 o   0.2067E-03
   5   3   9      386.29      551.40       19.40 o   0.3070E-03
   6   3   9      385.93      403.55       21.38 o   0.4163E-03
   7   3   9      158.29      180.73       16.43 o   0.1147E-02
   8   3   9      172.27      177.91       17.82 o   0.1109E-02
   9   3   9      127.38      125.45       24.27 o   0.1047E-02
 -10   4   9       53.36       39.40       21.38 o   0.1805E-02
  -9   4   9       -3.54       16.03       22.71 o   0.1873E-03
  -8   4   9       15.91        3.96        8.75 o   0.1064E-01
  -7   4   9       30.89       17.08        9.44 o   0.7294E-02
  -6   4   9       41.87       41.65        9.76 o   0.5033E-02
  -5   4   9       69.25       57.30        9.99 o   0.3934E-02
  -4   4   9       -7.96        6.94       20.41 o   0.5897E-03
  -3   4   9       78.71       76.26        9.59 o   0.3343E-02
  -2   4   9       28.21       25.78        8.01 o   0.7660E-02
  -1   4   9        1.69       10.43        6.68 o   0.1161E-02
   0   4   9        6.73        0.01       11.87 o   0.6857E-02
   1   4   9       88.47       52.03        8.00 o   0.4438E-02
   2   4   9       -5.47        1.58        9.99 o   0.9532E-02
   3   4   9      117.72      109.74        8.66 o   0.2543E-02
   4   4   9      124.25      138.75       10.63 o   0.1892E-02
   5   4   9      233.71      207.49       13.95 o   0.1053E-02
   6   4   9       27.41        8.47       11.26 o   0.6033E-02
   7   4   9        5.67        1.46       19.23 o   0.4757E-03
   8   4   9        1.25        1.03       10.09 o   0.3798E-03
   9   4   9       21.62        0.24       21.22 o   0.2145E-02
  -9   5   9       16.48        9.79       12.78 o   0.5232E-02
  -8   5   9      340.56      276.99       22.33 o   0.5680E-03
  -7   5   9      453.14      418.23       20.03 o   0.4147E-03
  -6   5   9        6.86        4.89       16.00 o   0.8225E-03
  -5   5   9     1094.03     1242.96       35.22 o   0.6968E-04
  -4   5   9      277.15      269.55       19.75 o   0.6784E-03
  -3   5   9       -1.00        1.41        6.77 o   0.6810E-03
  -2   5   9     1120.62     1036.68       44.55 o   0.8052E-04
  -1   5   9       96.33       93.18        9.88 o   0.2582E-02
   0   5   9       22.02        1.30        8.63 o   0.1080E-01
   1   5   9     3057.11     3036.99       71.71 o   0.1236E-04
   2   5   9       71.69       84.01        8.12 o   0.3521E-02
   3   5   9      100.36       91.29        8.62 o   0.3073E-02
   4   5   9       15.19        3.60        7.76 o   0.1254E-01
   5   5   9      423.10      418.49       21.58 o   0.3936E-03
   6   5   9      408.27      477.69       31.18 o   0.3051E-03
   7   5   9      164.86      194.91       13.49 o   0.1128E-02
   8   5   9       13.50       14.10       13.12 o   0.4972E-02
  -9   6   9      303.99      271.22       23.04 o   0.6086E-03
  -8   6   9        6.63        7.08       22.66 o   0.4006E-03
  -7   6   9      339.15      288.12       17.78 o   0.6686E-03
  -6   6   9      826.37      727.76       29.19 o   0.1529E-03
  -5   6   9      308.80      346.96       16.18 o   0.5762E-03
  -4   6   9      974.20     1162.16       31.91 o   0.8444E-04
  -3   6   9       42.25       41.58        9.15 o   0.5317E-02
  -2   6   9       -2.57       13.32        9.02 o   0.9682E-03
  -1   6   9      113.94      105.59       11.23 o   0.2288E-02
   0   6   9     4600.50     4491.55      124.59 o   0.5612E-05
   1   6   9      397.96      419.41       15.13 o   0.4370E-03
   2   6   9       84.35       58.97        8.25 o   0.3932E-02
   3   6   9      453.52      493.34       15.88 o   0.3538E-03
   4   6   9        6.88        0.91       15.62 o   0.8765E-03
   5   6   9     1013.53     1107.68       39.40 o   0.7869E-04
   6   6   9      388.42      437.66       22.24 o   0.3640E-03
   7   6   9        9.12        6.03       12.83 o   0.5526E-02
   8   6   9      279.92      308.73       21.85 o   0.5840E-03
  -9   7   9       37.09       42.89       14.82 o   0.3224E-02
  -8   7   9       62.04       69.13       14.64 o   0.2646E-02
  -7   7   9       -1.96        5.35        9.08 o   0.7353E-03
  -6   7   9      144.82      139.38       13.23 o   0.1725E-02
  -5   7   9       91.38      115.22       15.03 o   0.1966E-02
  -4   7   9      320.64      352.26       16.81 o   0.5350E-03
  -3   7   9       34.00       35.65        9.67 o   0.5370E-02
  -2   7   9       -4.61        5.57       13.01 o   0.8417E-03
  -1   7   9      131.16      102.15       12.31 o   0.2019E-02
   0   7   9       19.56        5.21        9.48 o   0.9126E-02
   1   7   9      972.22      920.15       32.32 o   0.1064E-03
   2   7   9      223.24      214.35       11.99 o   0.1011E-02
   3   7   9       -3.48        0.48        9.52 o   0.1192E-02
   4   7   9      379.34      385.29       20.83 o   0.4372E-03
   5   7   9       96.00       99.79       14.28 o   0.2036E-02
   6   7   9      148.68      129.65       16.76 o   0.1402E-02
   7   7   9      166.16      167.29       17.88 o   0.1160E-02
   8   7   9       39.94       27.58       22.50 o   0.1735E-02
  -9   8   9        9.32       10.49       20.01 o   0.7167E-03
  -8   8   9       -9.48        1.91       12.19 o   0.6345E-02
  -7   8   9       12.70       10.52       10.01 o   0.8066E-02
  -6   8   9       -4.42        1.96       14.24 o   0.6751E-03
  -5   8   9       -5.26        0.46       19.28 o   0.4407E-03
  -4   8   9       73.51       62.28       11.13 o   0.3574E-02
  -3   8   9       -0.29        2.84        3.21 o   0.7515E-03
  -2   8   9      187.71      173.10       14.17 o   0.1223E-02
  -1   8   9       60.87       55.90       10.96 o   0.3778E-02
   0   8   9       25.50       25.44       10.37 o   0.6140E-02
   1   8   9      174.05      150.34       14.22 o   0.1410E-02
   2   8   9      -12.14        0.02        7.40 o   0.1575E-01
   3   8   9        3.09        1.68       13.13 o   0.5577E-03
   4   8   9      304.31      297.74       19.89 o   0.6284E-03
   5   8   9      116.94      104.31       16.17 o   0.1780E-02
   6   8   9        6.75        0.41       23.51 o   0.3799E-03
   7   8   9       25.20       19.18       14.19 o   0.3917E-02
  -8   9   9      118.78      125.33       26.04 o   0.9647E-03
  -7   9   9       71.93       67.40       12.35 o   0.3296E-02
  -6   9   9       51.68       39.09       14.26 o   0.3452E-02
  -5   9   9      412.45      466.27       19.57 o   0.3421E-03
  -4   9   9       51.84       47.71       11.02 o   0.4181E-02
  -3   9   9       -1.66        9.03        8.49 o   0.7101E-03
  -2   9   9      509.03      516.36       21.98 o   0.3104E-03
  -1   9   9       68.23       57.42       11.81 o   0.3217E-02
   0   9   9        7.77        5.48       20.36 o   0.5797E-03
   1   9   9      722.08      704.20       27.42 o   0.1701E-03
   2   9   9       -7.42        0.94       17.68 o   0.7382E-03
   3   9   9      336.86      306.58       20.09 o   0.5495E-03
   4   9   9      170.54      141.35       17.44 o   0.1298E-02
   5   9   9      378.17      379.56       23.52 o   0.4282E-03
   6   9   9       99.78       95.32       16.53 o   0.1864E-02
   7   9   9      124.41      147.95       28.21 o   0.8025E-03
  -7  10   9       89.97       85.39       17.01 o   0.1988E-02
  -6  10   9      239.85      256.91       16.27 o   0.8368E-03
  -5  10   9       16.80       30.20       10.36 o   0.5833E-02
  -4  10   9      577.13      623.10       24.26 o   0.2314E-03
  -3  10   9      343.33      302.16       18.40 o   0.6108E-03
  -2  10   9       97.51       87.18       13.08 o   0.2429E-02
  -1  10   9      290.21      287.31       21.48 o   0.6356E-03
   0  10   9     1349.10     1254.33       53.22 o   0.5631E-04
   1  10   9        4.94        1.54       22.13 o   0.3139E-03
   2  10   9      192.72      192.67       19.66 o   0.9488E-03
   3  10   9      672.36      647.36       29.83 o   0.1943E-03
   4  10   9       32.63       20.65       14.58 o   0.3648E-02
   5  10   9      510.86      447.82       27.67 o   0.2987E-03
   6  10   9      404.09      304.84       38.01 o   0.3441E-03
  -6  11   9      134.70      129.00       16.90 o   0.1479E-02
  -5  11   9      146.31      121.76       17.26 o   0.1522E-02
  -4  11   9      154.43      166.12       17.87 o   0.1167E-02
  -3  11   9       19.81       38.66       13.67 o   0.3938E-02
  -2  11   9      171.59      171.29       18.83 o   0.1122E-02
  -1  11   9       80.45       93.81       16.16 o   0.2058E-02
   0  11   9       26.20       27.54       15.07 o   0.3518E-02
   1  11   9      242.07      202.50       21.94 o   0.8088E-03
   2  11   9      147.11      130.13       19.07 o   0.1299E-02
   3  11   9      104.32       68.35       15.50 o   0.2220E-02
   4  11   9      481.73      483.79       26.14 o   0.3123E-03
   5  11   9      145.71      117.09       31.10 o   0.7444E-03
  -4  12   9       -9.72        0.02       13.25 o   0.5482E-02
  -3  12   9        4.86       17.56       21.26 o   0.3311E-03
  -2  12   9       -5.75        8.31       22.25 o   0.3596E-03
  -1  12   9       44.32       38.14       15.61 o   0.2942E-02
   0  12   9       -8.00       11.23       28.75 o   0.2995E-03
   1  12   9       15.11       16.26       15.24 o   0.3786E-02
   2  12   9       16.27        1.69       15.24 o   0.4092E-02
   3  12   9       33.43        0.59       13.83 o   0.4622E-02
  -2  13   9      145.83      139.77       18.55 o   0.1337E-02
  -1  13   9       41.43       40.67       15.95 o   0.2779E-02
   0  13   9        3.01       20.62       18.17 o   0.2815E-03
   1  13   9      235.28      209.07       22.60 o   0.7884E-03
   2  13   9       18.24       14.42       22.90 o   0.1786E-02
   1  14   9      -18.73        4.99       22.10 o   0.1965E-02
  -8   0  10      323.32      285.62       34.00 o   0.4361E-03
  -7   0  10       63.17       52.43       20.01 o   0.1854E-02
  -6   0  10      284.50      300.00       29.98 o   0.5002E-03
  -5   0  10      842.42      851.16       52.80 o   0.9707E-04
  -4   0  10      385.69      446.42       33.43 o   0.3087E-03
  -3   0  10       14.31        4.72       15.35 o   0.3961E-02
  -2   0  10      658.22      753.84       43.08 o   0.1371E-03
  -1   0  10      116.05       66.25       19.69 o   0.1675E-02
   0   0  10     1088.59     1149.08       61.32 o   0.6384E-04
   1   0  10     2459.59     2506.35      122.08 o   0.1528E-04
   2   0  10      -10.85        3.04       13.98 o   0.4816E-02
   3   0  10      345.10      375.19       19.54 o   0.4311E-03
   4   0  10      523.28      547.47       32.71 o   0.2408E-03
   5   0  10      280.57      303.23       26.20 o   0.5530E-03
   6   0  10      368.25      414.10       30.06 o   0.3368E-03
   7   0  10      354.91      382.09       31.75 o   0.3428E-03
   8   0  10      128.83       84.89       24.51 o   0.1113E-02
  -8   1  10      -15.43        0.42       12.36 o   0.6039E-02
  -7   1  10       77.80       51.31       14.92 o   0.2675E-02
  -6   1  10      193.65      171.95       18.44 o   0.1113E-02
  -5   1  10       46.61       67.66       12.84 o   0.2971E-02
  -4   1  10      838.04      932.64       36.80 o   0.1070E-03
  -3   1  10       21.62       20.83       11.14 o   0.5817E-02
  -2   1  10       15.99       44.24       10.85 o   0.5158E-02
  -1   1  10      685.70      673.73       31.17 o   0.1662E-03
   0   1  10     1089.88     1089.47       43.42 o   0.7529E-04
   1   1  10      181.03      179.09       16.79 o   0.1116E-02
   2   1  10      216.22      238.16       13.43 o   0.9379E-03
   3   1  10      212.98      235.58       13.13 o   0.9534E-03
   4   1  10      403.85      387.69       29.33 o   0.3560E-03
   5   1  10      232.59      253.71       24.43 o   0.6190E-03
   6   1  10       19.29       21.51       11.60 o   0.5490E-02
   7   1  10       29.78       32.30       13.02 o   0.4132E-02
   8   1  10      332.08      327.36       22.73 o   0.5144E-03
  -8   2  10       -3.01        1.55       14.79 o   0.4282E-03
  -7   2  10        7.15        7.83       22.47 o   0.4384E-03
  -6   2  10        7.47        7.80       22.80 o   0.4452E-03
  -5   2  10        1.61       23.97       10.12 o   0.4798E-03
  -4   2  10       -4.02        2.07       15.59 o   0.5134E-03
  -3   2  10      165.08      182.24       16.20 o   0.1174E-02
  -2   2  10       -4.06        4.01       14.58 o   0.5909E-03
  -1   2  10      130.80      148.04       15.06 o   0.1464E-02
   0   2  10       53.97       46.56       12.79 o   0.3609E-02
   1   2  10      182.11      196.06       16.43 o   0.1118E-02
   2   2  10      113.05       98.53       10.77 o   0.2551E-02
   3   2  10        6.48        0.02       13.34 o   0.1132E-02
   4   2  10        9.08        9.78       13.50 o   0.4840E-02
   5   2  10       12.38        6.52       13.98 o   0.4620E-02
   6   2  10       -5.22        0.50       17.92 o   0.5060E-03
   7   2  10       -5.34        0.62       19.28 o   0.4472E-03
   8   2  10       46.77       12.36       14.31 o   0.3820E-02
  -9   3  10       28.21       30.85       22.18 o   0.1800E-02
  -8   3  10       -0.56       16.98        4.51 o   0.3792E-03
  -7   3  10      219.53      207.70       20.13 o   0.8403E-03
  -6   3  10       99.54       86.39       15.19 o   0.2137E-02
  -5   3  10       24.75       33.88       12.16 o   0.4274E-02
  -4   3  10     1270.14     1428.46       50.21 o   0.5251E-04
  -3   3  10       67.43       48.46       12.93 o   0.3265E-02
  -2   3  10        5.42        0.81       17.70 o   0.5383E-03
  -1   3  10      586.25      579.38       28.27 o   0.2245E-03
   0   3  10      671.24      702.28       30.97 o   0.1715E-03
   1   3  10      235.59      237.90       14.10 o   0.8986E-03
   2   3  10     1031.55     1037.85       32.65 o   0.8846E-04
   3   3  10      291.23      286.06       14.88 o   0.7216E-03
   4   3  10      215.91      220.88       16.50 o   0.9682E-03
   5   3  10      401.28      520.11       30.14 o   0.2666E-03
   6   3  10      109.70      200.21       13.88 o   0.1377E-02
   7   3  10       42.11       27.88       13.72 o   0.3789E-02
   8   3  10      309.74      266.14       30.22 o   0.4876E-03
  -9   4  10        3.86       26.91       28.51 o   0.8976E-04
  -8   4  10      413.74      367.29       20.41 o   0.4866E-03
  -7   4  10       -1.02        3.79        6.66 o   0.7103E-03
  -6   4  10      362.49      367.83       18.32 o   0.5349E-03
  -5   4  10      591.47      600.49       29.84 o   0.2021E-03
  -4   4  10       51.73       58.82        9.63 o   0.4542E-02
  -3   4  10      380.22      416.16       22.45 o   0.4244E-03
  -2   4  10     1763.00     1800.47       65.21 o   0.3156E-04
  -1   4  10      141.69       98.85       15.38 o   0.1801E-02
   0   4  10      358.04      387.12       16.69 o   0.4616E-03
   1   4  10     2104.90     2127.43       59.57 o   0.2400E-04
   2   4  10        4.31        0.85       10.41 o   0.1236E-02
   3   4  10      704.24      753.81       24.99 o   0.1595E-03
   4   4  10     1121.02     1216.60       42.68 o   0.7136E-04
   5   4  10        2.33        2.31       14.89 o   0.3265E-03
   6   4  10      405.62      449.43       31.42 o   0.2996E-03
   7   4  10      455.01      488.18       24.67 o   0.3139E-03
   8   4  10       47.26        2.94       21.78 o   0.1929E-02
  -9   5  10        7.55        2.79       25.63 o   0.3571E-03
  -8   5  10        4.31        3.63       15.17 o   0.5820E-03
  -7   5  10       64.43       68.89       11.50 o   0.3287E-02
  -6   5  10       28.72       26.03       10.35 o   0.6021E-02
  -5   5  10       27.57       31.85       12.31 o   0.4823E-02
  -4   5  10      545.59      691.14       21.30 o   0.2035E-03
  -3   5  10       48.68       50.23        9.60 o   0.4803E-02
  -2   5  10       -3.35        2.71       10.96 o   0.8651E-03
  -1   5  10      271.56      308.20       15.17 o   0.6785E-03
   0   5  10      844.95      878.55       24.30 o   0.1254E-03
   1   5  10      870.44      847.22       29.64 o   0.1207E-03
   2   5  10      143.51      146.34       12.09 o   0.1735E-02
   3   5  10      232.61      231.62       14.11 o   0.9308E-03
   4   5  10      287.48      296.05       19.00 o   0.5846E-03
   5   5  10      576.08      656.11       36.97 o   0.1846E-03
   6   5  10       39.22       37.51       17.44 o   0.2545E-02
   7   5  10       34.16        0.91       17.92 o   0.2884E-02
  -9   6  10       50.31       30.55       22.26 o   0.1738E-02
  -8   6  10       24.99       21.07       11.43 o   0.5606E-02
  -7   6  10      -13.50        3.10        9.51 o   0.9709E-02
  -6   6  10      -11.39        3.24        9.12 o   0.1038E-01
  -5   6  10       19.81       20.35       12.08 o   0.5216E-02
  -4   6  10      221.01      218.95       14.61 o   0.9849E-03
  -3   6  10       82.89       88.93       10.99 o   0.2867E-02
  -2   6  10       47.22       33.06       13.07 o   0.3916E-02
  -1   6  10       61.36       65.33       13.64 o   0.3012E-02
   0   6  10     1048.49     1080.27       43.30 o   0.8121E-04
   1   6  10      558.94      517.53       22.13 o   0.2835E-03
   2   6  10       93.93       98.15        9.32 o   0.2987E-02
   3   6  10       23.28       17.76        8.92 o   0.8326E-02
   4   6  10        3.94        0.55       14.11 o   0.6151E-03
   5   6  10       35.28       32.33       16.23 o   0.2903E-02
   6   6  10       -2.65        7.42       17.36 o   0.2729E-03
   7   6  10       73.94       51.01       20.33 o   0.1786E-02
  -8   7  10       -0.44        4.26        4.89 o   0.3244E-03
  -7   7  10       66.92       58.42       11.96 o   0.3328E-02
  -6   7  10       -8.08        2.64       12.56 o   0.6059E-02
  -5   7  10       30.35       35.87        9.86 o   0.5090E-02
  -4   7  10      498.52      566.19       21.46 o   0.2684E-03
  -3   7  10        7.69       11.98       18.64 o   0.6803E-03
  -2   7  10       -3.38       17.53       12.64 o   0.6466E-03
  -1   7  10       31.53       52.30       10.37 o   0.4584E-02
   0   7  10      472.11      445.80       20.91 o   0.3351E-03
   1   7  10       28.01       32.34        8.76 o   0.6927E-02
   2   7  10      200.76      182.94       12.04 o   0.1220E-02
   3   7  10       23.55       11.77        9.45 o   0.8091E-02
   4   7  10       93.66       82.69       11.69 o   0.2777E-02
   5   7  10      301.46      304.47       20.90 o   0.5666E-03
   6   7  10       88.08       66.85       14.91 o   0.2387E-02
  -7   8  10       13.80        9.33       11.16 o   0.6758E-02
  -6   8  10      109.86      115.30       17.03 o   0.1655E-02
  -5   8  10      466.19      459.47       21.28 o   0.3255E-03
  -4   8  10       76.35       84.68       11.82 o   0.2945E-02
  -3   8  10      167.57      173.68       14.34 o   0.1429E-02
  -2   8  10      294.26      304.17       17.15 o   0.5964E-03
  -1   8  10       -8.14        0.37        9.68 o   0.9875E-02
   0   8  10      336.80      305.82       17.96 o   0.5997E-03
   1   8  10     1000.02      981.64       28.73 o   0.9901E-04
   2   8  10       13.06        9.68        8.74 o   0.9913E-02
   3   8  10      329.99      297.19       17.32 o   0.6305E-03
   4   8  10      200.00      171.99       17.83 o   0.1090E-02
   5   8  10       -3.58        6.02       16.17 o   0.4236E-03
   6   8  10      369.05      359.22       35.44 o   0.3341E-03
  -7   9  10      292.54      189.51       32.47 o   0.5516E-03
  -6   9  10       76.43       71.22       11.77 o   0.2956E-02
  -5   9  10       -2.65        2.04       11.25 o   0.6509E-03
  -4   9  10      284.40      297.30       17.64 o   0.6486E-03
  -3   9  10      139.89      134.44       14.48 o   0.1706E-02
  -2   9  10       33.41       40.90       11.43 o   0.4534E-02
  -1   9  10      132.74      123.51       14.26 o   0.1705E-02
   0   9  10      858.57      814.50       31.30 o   0.1304E-03
   1   9  10      601.56      492.49       25.14 o   0.2573E-03
   2   9  10       12.94       10.19       12.48 o   0.5707E-02
   3   9  10       86.84       70.52       14.56 o   0.2383E-02
   4   9  10       17.92        4.89       13.25 o   0.5105E-02
   5   9  10      456.85      455.97       25.82 o   0.3314E-03
   6   9  10       74.82        0.56       23.63 o   0.1624E-02
  -6  10  10       76.19        5.64       22.02 o   0.1803E-02
  -5  10  10       15.97        1.29       11.38 o   0.6977E-02
  -4  10  10       27.70       24.45       11.58 o   0.5259E-02
  -3  10  10       81.76      104.88       13.07 o   0.2326E-02
  -2  10  10       -7.15        1.88       20.12 o   0.5491E-03
  -1  10  10      115.62      118.12       14.42 o   0.1813E-02
   0  10  10      442.43      420.35       27.19 o   0.3357E-03
   1  10  10      412.33      330.14       26.71 o   0.4178E-03
   2  10  10       62.74       73.75       12.45 o   0.3026E-02
   3  10  10        2.05        0.61       12.64 o   0.3986E-03
   4  10  10       57.22        5.03       14.70 o   0.3772E-02
  -4  11  10      446.21      425.10       33.19 o   0.3043E-03
  -3  11  10       19.49       18.92       15.32 o   0.3665E-02
  -2  11  10       54.61       53.51       16.19 o   0.2525E-02
  -1  11  10       73.78       66.44       16.77 o   0.2229E-02
   0  11  10      292.26      279.64       23.26 o   0.5893E-03
   1  11  10       88.65       83.42       18.04 o   0.1807E-02
   2  11  10      169.07      142.38       15.39 o   0.1447E-02
   3  11  10      175.20       86.39       26.84 o   0.9593E-03
  -1  12  10      -26.96        0.45       15.46 o   0.3866E-02
   0  12  10      237.65      213.93       23.58 o   0.7486E-03
   1  12  10      442.71      380.72       28.90 o   0.3630E-03
   2  12  10      -18.40        2.21       22.82 o   0.1864E-02
  -9   1  11       21.86       12.13       20.98 o   0.2107E-02
  -8   1  11      121.12      104.27       18.02 o   0.1637E-02
  -7   1  11       23.71       32.17       14.24 o   0.3805E-02
  -6   1  11       57.38       59.99       14.58 o   0.2692E-02
  -5   1  11       17.76       19.21       12.50 o   0.5138E-02
  -4   1  11       43.20       39.32       13.35 o   0.3640E-02
  -3   1  11      273.17      332.76       20.23 o   0.5976E-03
  -2   1  11       36.61       36.88       12.08 o   0.4243E-02
  -1   1  11       43.84       56.16       12.76 o   0.3318E-02
   0   1  11      283.46      307.31       20.23 o   0.5939E-03
   1   1  11       12.26       16.52       11.37 o   0.6223E-02
   2   1  11        0.56        1.15        3.89 o   0.5137E-03
   3   1  11      236.60      234.73       18.50 o   0.8254E-03
   5   1  11       73.62       74.82       18.81 o   0.1827E-02
   6   1  11      193.04      217.08       17.51 o   0.9445E-03
   7   1  11       58.79       47.25       14.13 o   0.3198E-02
  -8   2  11       47.82       24.66       14.58 o   0.3513E-02
  -7   2  11      404.65      378.41       26.12 o   0.4022E-03
  -6   2  11       -2.65        7.07       13.89 o   0.4263E-03
  -5   2  11      281.57      263.71       21.09 o   0.6448E-03
  -4   2  11      751.44      762.11       35.01 o   0.1473E-03
  -3   2  11      103.59      132.27       15.23 o   0.1768E-02
  -2   2  11      769.89      799.19       35.04 o   0.1421E-03
  -1   2  11      615.10      629.97       30.04 o   0.1917E-03
   0   2  11        0.32        4.21        3.93 o   0.5017E-03
   1   2  11      240.10      267.11       18.64 o   0.7133E-03
   2   2  11      492.54      520.62       25.97 o   0.2848E-03
   3   2  11        1.25        1.19        8.39 o   0.5502E-03
   5   2  11      681.85      822.91       42.60 o   0.1279E-03
   6   2  11       17.44       11.77       17.12 o   0.3111E-02
   7   2  11       54.89       37.60       14.30 o   0.3137E-02
  -8   3  11      218.60      178.62       21.42 o   0.9257E-03
  -7   3  11       20.49       21.48       14.22 o   0.4112E-02
  -6   3  11      360.29      363.53       24.22 o   0.4262E-03
  -5   3  11      328.75      341.68       22.88 o   0.5055E-03
  -4   3  11       -2.45        4.81       12.56 o   0.4820E-03
  -3   3  11      540.56      568.71       28.22 o   0.2435E-03
  -2   3  11      211.57      196.40       18.67 o   0.9543E-03
  -1   3  11      252.40      232.19       19.83 o   0.7349E-03
   0   3  11      720.86      736.96       33.39 o   0.1529E-03
   1   3  11      178.78      193.69       17.05 o   0.1079E-02
   2   3  11      129.39      104.34       15.09 o   0.1833E-02
   3   3  11      421.53      493.74       18.07 o   0.3557E-03
   4   3  11       46.13       50.82       16.23 o   0.2602E-02
   5   3  11       26.68        7.65       15.11 o   0.3864E-02
   6   3  11      100.38      145.26       20.98 o   0.1213E-02
  -8   4  11       20.13        0.26       14.69 o   0.4336E-02
  -7   4  11       13.02        7.84       13.89 o   0.4682E-02
  -6   4  11       31.22       34.51       13.90 o   0.3881E-02
  -5   4  11        1.77        1.08       11.95 o   0.3848E-03
  -4   4  11       17.24       23.84       12.11 o   0.5158E-02
  -3   4  11       58.35       51.23       13.93 o   0.3159E-02
  -2   4  11       84.91       84.72       14.80 o   0.2292E-02
  -1   4  11       18.65       12.60       12.33 o   0.5489E-02
   0   4  11       36.33       26.92       12.88 o   0.4198E-02
   1   4  11       21.46       27.58       12.31 o   0.4706E-02
   2   4  11       14.92        4.72        8.60 o   0.1116E-01
   3   4  11       45.89       41.46       12.14 o   0.3881E-02
   4   4  11       16.88        2.20       14.47 o   0.4405E-02
   5   4  11       30.86       20.62       16.07 o   0.3230E-02
   6   4  11        7.15        0.59       29.57 o   0.2545E-03
  -8   5  11       99.74       69.59       22.74 o   0.1407E-02
  -7   5  11       82.26       52.78       16.31 o   0.2443E-02
  -6   5  11      176.21      157.24       19.38 o   0.1085E-02
  -5   5  11      252.96      244.88       21.48 o   0.7608E-03
  -4   5  11       -8.52        0.38       11.72 o   0.6954E-02
  -3   5  11      235.20      200.06       19.92 o   0.8544E-03
  -2   5  11       71.53       55.89       14.52 o   0.2751E-02
  -1   5  11       12.90       27.28       12.05 o   0.5159E-02
   0   5  11      510.26      530.57       27.25 o   0.2621E-03
   1   5  11       89.61       84.51       15.04 o   0.2194E-02
   2   5  11       15.51       14.52        8.92 o   0.8802E-02
   3   5  11      210.44      202.71       17.29 o   0.9985E-03
   4   5  11      139.52      167.26       20.09 o   0.1094E-02
   5   5  11      153.18      150.85       21.94 o   0.1053E-02
   6   5  11      202.61      193.59       24.99 o   0.7617E-03
  -7   6  11      271.89      202.02       31.18 o   0.5672E-03
  -6   6  11        9.64        0.91       13.41 o   0.5314E-02
  -5   6  11       80.65       86.69       15.97 o   0.2021E-02
  -4   6  11      592.35      678.24       30.97 o   0.1930E-03
  -3   6  11        5.02        0.04       19.95 o   0.3924E-03
  -2   6  11      221.50      187.93       20.08 o   0.9376E-03
  -1   6  11      272.89      248.74       20.84 o   0.6712E-03
   0   6  11       -5.30        5.02       19.94 o   0.4127E-03
   1   6  11      508.85      519.99       27.83 o   0.2709E-03
   2   6  11      203.92      187.01       14.57 o   0.1155E-02
   3   6  11       10.89        9.43       10.71 o   0.7543E-02
   4   6  11      130.12      163.27       20.57 o   0.1137E-02
   5   6  11      257.26      261.91       26.12 o   0.5693E-03
  -6   7  11      112.68       95.72       13.16 o   0.2145E-02
  -5   7  11      174.27      182.69       14.71 o   0.1289E-02
  -4   7  11       42.89       51.83       11.20 o   0.4023E-02
  -3   7  11      147.45      147.60       14.02 o   0.1500E-02
  -2   7  11       33.65       40.52       10.55 o   0.4900E-02
  -1   7  11       77.80       94.04       11.39 o   0.2643E-02
   0   7  11      311.39      357.82       22.73 o   0.4873E-03
   1   7  11       32.33       38.51       10.85 o   0.5027E-02
   2   7  11       32.63       30.95       10.01 o   0.5659E-02
   3   7  11       22.99       28.88       12.11 o   0.4792E-02
   4   7  11       23.55       16.56       15.27 o   0.3651E-02
   5   7  11      101.10       91.44       19.61 o   0.1529E-02
  -5   8  11       17.55       11.54       11.47 o   0.6420E-02
  -4   8  11       -6.16        4.92       18.62 o   0.5510E-03
  -3   8  11       14.57       37.48       11.03 o   0.5297E-02
  -2   8  11      118.25      114.21       13.86 o   0.1909E-02
  -1   8  11       -8.14        2.27       10.60 o   0.8216E-02
   0   8  11        4.26        2.93       12.14 o   0.8945E-03
   1   8  11        7.70       11.72       17.02 o   0.8114E-03
   2   8  11       -4.61        0.39       15.58 o   0.5897E-03
   3   8  11       44.64       31.68       13.85 o   0.3663E-02
   4   8  11       17.92        0.18       16.07 o   0.3686E-02
  -5   9  11       36.01       11.32       15.99 o   0.3399E-02
  -4   9  11       82.86       62.53       15.01 o   0.2690E-02
  -3   9  11       88.43       87.05       13.29 o   0.2390E-02
  -2   9  11        6.30       16.89       19.92 o   0.4893E-03
  -1   9  11       21.54       34.09       11.87 o   0.4876E-02
   0   9  11       83.66       84.07       13.44 o   0.2452E-02
   1   9  11       76.45       56.25       10.89 o   0.3659E-02
   2   9  11        5.99       18.18       22.13 o   0.3765E-03
   3   9  11      125.37       68.46       15.45 o   0.2140E-02
   4   9  11      355.47      255.22       34.00 o   0.4298E-03
  -3  10  11       21.78       31.76       18.89 o   0.2380E-02
  -2  10  11       93.19      107.21       17.27 o   0.1750E-02
  -1  10  11      276.43      265.38       22.84 o   0.6297E-03
   0  10  11       98.77       93.96       14.67 o   0.2154E-02
   1  10  11      581.30      541.70       24.37 o   0.2680E-03
   2  10  11       99.01       80.01       16.48 o   0.2007E-02
   1  11  11      -30.22        7.42       21.70 o   0.1981E-02
  -6   0  12      114.44      100.36       25.24 o   0.1076E-02
  -5   0  12       14.47       49.78       20.01 o   0.2102E-02
  -4   0  12      368.09      410.11       34.80 o   0.3160E-03
  -3   0  12      263.85      252.35       30.38 o   0.5399E-03
  -2   0  12      135.58      145.22       23.95 o   0.9787E-03
  -1   0  12      189.27      194.94       26.12 o   0.7501E-03
   0   0  12      255.57      245.58       28.85 o   0.5401E-03
   1   0  12       10.05       28.24       18.40 o   0.2454E-02
   2   0  12      169.66      158.96       24.35 o   0.9406E-03
  -6   1  12       32.47       20.63       14.78 o   0.3560E-02
  -5   1  12      265.58      273.30       22.56 o   0.6143E-03
  -4   1  12      179.50      185.77       19.49 o   0.1049E-02
  -3   1  12      220.45      208.89       20.35 o   0.8876E-03
  -2   1  12       44.56       42.75       13.67 o   0.3311E-02
  -1   1  12       18.32       15.20       12.73 o   0.5171E-02
   0   1  12       42.96       52.53       13.58 o   0.3393E-02
   1   1  12      244.88      247.64       19.95 o   0.7504E-03
   2   1  12        5.22        9.88       19.39 o   0.4293E-03
   3   1  12       56.42       28.52       18.81 o   0.2254E-02
  -6   2  12       18.28        1.66       13.84 o   0.4836E-02
  -5   2  12       18.73       13.54       14.18 o   0.4310E-02
  -4   2  12       -6.23        0.03       22.01 o   0.3998E-03
  -3   2  12        1.69        0.01       11.67 o   0.3856E-03
  -2   2  12       52.48       47.60       14.10 o   0.3275E-02
  -1   2  12        9.89        5.50       12.51 o   0.5802E-02
   0   2  12       27.29       23.78       12.96 o   0.4431E-02
   1   2  12       29.29       19.20       12.90 o   0.4583E-02
   2   2  12       55.25       42.31       13.47 o   0.3421E-02
   3   2  12       17.76        4.05       16.80 o   0.3351E-02
  -6   3  12      165.00      147.29       19.75 o   0.1183E-02
  -5   3  12      387.82      379.31       26.07 o   0.4014E-03
  -4   3  12      130.44      122.10       17.60 o   0.1565E-02
  -3   3  12      109.66      121.60       16.57 o   0.1627E-02
  -2   3  12      214.54      202.40       19.84 o   0.8933E-03
  -1   3  12       31.18       21.01       13.30 o   0.4451E-02
   0   3  12      112.03      125.72       15.97 o   0.1649E-02
   1   3  12      467.74      428.64       26.34 o   0.3268E-03
   2   3  12       39.34       22.34       13.01 o   0.4358E-02
   3   3  12        6.51        0.97       29.51 o   0.2234E-03
   5   3  12      125.21      108.11       20.65 o   0.1332E-02
  -5   4  12        6.63        0.47       26.07 o   0.3034E-03
  -4   4  12      782.51      748.85       37.59 o   0.1417E-03
  -3   4  12      432.90      452.53       26.65 o   0.3506E-03
  -2   4  12       42.68       44.51       14.83 o   0.3057E-02
  -1   4  12      384.72      419.09       24.61 o   0.3899E-03
   0   4  12      400.96      438.60       25.20 o   0.3459E-03
   1   4  12        8.40        2.98       12.79 o   0.5644E-02
   2   4  12      214.66      201.88       19.28 o   0.9640E-03
   3   4  12       69.92       62.78       21.38 o   0.1600E-02
   4   4  12       61.56       71.71       18.00 o   0.2056E-02
   5   4  12      399.51      376.89       32.23 o   0.3416E-03
  -5   5  12      396.14      367.08       37.13 o   0.3263E-03
  -4   5  12       92.30      105.55       17.31 o   0.1851E-02
  -3   5  12      259.11      272.03       22.00 o   0.6940E-03
  -2   5  12      103.59      106.07       16.71 o   0.1692E-02
  -1   5  12       36.01       36.24       14.15 o   0.3718E-02
   0   5  12      113.88       99.21       16.68 o   0.1781E-02
   1   5  12      225.92      241.83       20.67 o   0.7682E-03
   2   5  12       46.01       57.05       14.72 o   0.2904E-02
   3   5  12      105.20       81.60       23.31 o   0.1294E-02
   4   5  12       13.02        4.96       14.63 o   0.4321E-02
  -4   6  12       22.06       20.39       14.41 o   0.4015E-02
  -3   6  12       47.42       38.65       15.32 o   0.3060E-02
  -2   6  12        7.19        9.32       26.40 o   0.3200E-03
  -1   6  12       -8.72        1.45       13.41 o   0.5355E-02
   0   6  12      -19.97        0.02       12.74 o   0.5649E-02
   1   6  12       -9.24        2.81       13.30 o   0.5314E-02
   2   6  12        0.44        0.40        4.72 o   0.3489E-03
   3   6  12       72.21       71.61       13.98 o   0.2708E-02
   4   6  12       50.95       18.44       16.96 o   0.2852E-02
  -2   7  12       90.94      112.31       17.54 o   0.1665E-02
  -1   7  12      -14.23        1.33       13.73 o   0.5004E-02
   0   7  12       11.01       21.38       14.74 o   0.4042E-02
   1   7  12       24.83       40.65       15.34 o   0.3020E-02
   2   7  12        0.78        0.37        3.62 o   0.5926E-03
   3   7  12       25.12       15.21       12.98 o   0.4824E-02
  -1   8  12      251.95      274.09       33.19 o   0.4724E-03
   0   8  12      132.85      174.40       28.61 o   0.7448E-03
   1   8  12       -2.41        3.14       22.54 o   0.9008E-04
   2   8  12      173.27      110.31       22.10 o   0.1155E-02
   1   9  12      197.38      101.92       22.82 o   0.1102E-02
  -2   1  13       28.77       21.89       14.65 o   0.3703E-02
  -1   1  13      207.99      219.84       20.57 o   0.8464E-03
   0   1  13       17.36       24.06       13.84 o   0.4245E-02
   1   1  13       22.58       29.43       13.67 o   0.4253E-02
   2   1  13      137.75      144.65       17.14 o   0.1305E-02
  -2   2  13      215.39      218.16       20.92 o   0.8386E-03
  -1   2  13       52.44       47.22       15.38 o   0.2764E-02
   0   2  13      331.36      338.25       23.84 o   0.5052E-03
   1   2  13      224.95      219.45       20.52 o   0.7905E-03
   2   2  13       71.25       56.12       15.17 o   0.2634E-02
  -2   3  13       48.78       23.73       21.54 o   0.1887E-02
  -1   3  13      315.77      323.39       23.56 o   0.5246E-03
   0   3  13       44.48       26.03       14.99 o   0.3380E-02
   1   3  13       83.62       67.77       16.40 o   0.2322E-02
   2   3  13      306.52      267.99       22.85 o   0.5752E-03
  -1   4  13       48.62       27.98       22.50 o   0.1706E-02
   0   4  13        8.48        0.13       14.36 o   0.4705E-02
   1   4  13       15.23        3.43       14.24 o   0.4483E-02
   2   4  13       28.53       10.46       15.27 o   0.3621E-02
   0   5  13       23.47       35.19       22.10 o   0.1814E-02
   1   5  13       52.16       46.58       22.58 o   0.1622E-02
